# Supplementary material for: Ultra-stable low-coordinated PtSA/CeZrO2 ordered macroporous structure integrated industrial-scale monolithic catalysts for high-temperature oxidation
Source: Nat Commun. 2025 Aug 22;16:7847. doi: 10.1038/s41467-025-63112-y (PMC12373748; doi:10.1038/s41467-025-63112-y)
Supplement: Supplementary file 3 — Source Data [file 41467_2025_63112_MOESM3_ESM.zip]

Archive with 6 entries (5 files):
- Source Data/
- Source Data/Fig 1 Source Data.xlsx
- Source Data/Fig 2 Source Data.xlsx
- Source Data/Fig 3 Source Data.xlsx
- Source Data/Fig 4 Source  Data.xlsx
- Source Data/Fig 5 Source  Data.xlsx
