# Supplementary material for: Ultra-stable low-coordinated PtSA/CeZrO2 ordered macroporous structure integrated industrial-scale monolithic catalysts for high-temperature oxidation
Source: Nat Commun. 2025 Aug 22;16:7847. doi: 10.1038/s41467-025-63112-y (PMC12373748; doi:10.1038/s41467-025-63112-y)
Supplement: Supplementary file 3 — Source Data [file 41467_2025_63112_MOESM3_ESM.zip › Source Data/Fig 1 Source Data.xlsx]

## Sheet: Fig1d
EXAFS
PtO2		Pt foil		PtNP/CeZrO2		PtSA/CeZrO2
R（Å）	FT K2XK	R（Å）	FT K2XK	R（Å）	FT K2XK	R（Å）	FT K2XK
0	0.11668	0	0.02956	0	0.0763	0	0.1268
0.03068	0.13149	0.03068	0.03195	0.03068	0.07439	0.03068	0.13607
0.06136	0.16281	0.06136	0.03755	0.06136	0.06908	0.06136	0.15908
0.09204	0.19163	0.09204	0.04363	0.09204	0.06173	0.09204	0.18705
0.12272	0.20707	0.12272	0.04822	0.12272	0.05482	0.12272	0.21315
0.1534	0.20473	0.1534	0.05021	0.1534	0.05172	0.1534	0.23304
0.18408	0.18528	0.18408	0.04917	0.18408	0.05473	0.18408	0.244
0.21476	0.15504	0.21476	0.04527	0.21476	0.06271	0.21476	0.2446
0.24544	0.12851	0.24544	0.03937	0.24544	0.07237	0.24544	0.23458
0.27612	0.12702	0.27612	0.03333	0.27612	0.08078	0.27612	0.21509
0.3068	0.15457	0.3068	0.03022	0.3068	0.08596	0.3068	0.18922
0.33748	0.1917	0.33748	0.03257	0.33748	0.08686	0.33748	0.16323
0.36816	0.22115	0.36816	0.03913	0.36816	0.08332	0.36816	0.14771
0.39884	0.23362	0.39884	0.04659	0.39884	0.07619	0.39884	0.15374
0.42951	0.22562	0.42951	0.05231	0.42951	0.06785	0.42951	0.18162
0.46019	0.1991	0.46019	0.05451	0.46019	0.06257	0.46019	0.22124
0.49087	0.16324	0.49087	0.05207	0.49087	0.06527	0.49087	0.26235
0.52155	0.13877	0.52155	0.04433	0.52155	0.07688	0.52155	0.29795
0.55223	0.15042	0.55223	0.03112	0.55223	0.0937	0.55223	0.32373
0.58291	0.19188	0.58291	0.01286	0.58291	0.11136	0.58291	0.33783
0.61359	0.23702	0.61359	0.01139	0.61359	0.1267	0.61359	0.3413
0.64427	0.26765	0.64427	0.03779	0.64427	0.13786	0.64427	0.33899
0.67495	0.27423	0.67495	0.06677	0.67495	0.14436	0.67495	0.34049
0.70563	0.25461	0.70563	0.09647	0.70563	0.14751	0.70563	0.35872
0.73631	0.21749	0.73631	0.12512	0.73631	0.15097	0.73631	0.40386
0.76699	0.19355	0.76699	0.15094	0.76699	0.16061	0.76699	0.47702
0.79767	0.23111	0.79767	0.17227	0.79767	0.18229	0.79767	0.57104
0.82835	0.33067	0.82835	0.18762	0.82835	0.21828	0.82835	0.67556
0.85903	0.45681	0.85903	0.19585	0.85903	0.26654	0.85903	0.78006
0.88971	0.58371	0.88971	0.1962	0.88971	0.32274	0.88971	0.87489
0.92039	0.69479	0.92039	0.18847	0.92039	0.38192	0.92039	0.95143
0.95107	0.77937	0.95107	0.17302	0.95107	0.43914	0.95107	1.00236
0.98175	0.83271	0.98175	0.15094	0.98175	0.48967	0.98175	1.02191
1.01243	0.85716	1.01243	0.12419	1.01243	0.52908	1.01243	1.00624
1.04311	0.8633	1.04311	0.09623	1.04311	0.55335	1.04311	0.95394
1.07379	0.86937	1.07379	0.07346	1.07379	0.55907	1.07379	0.86674
1.10447	0.89644	1.10447	0.06605	1.10447	0.5436	1.10447	0.75103
1.13515	0.95845	1.13515	0.07733	1.13515	0.50521	1.13515	0.62138
1.16583	1.05405	1.16583	0.09688	1.16583	0.44322	1.16583	0.50936
1.1965	1.1686	1.1965	0.11511	1.1965	0.35806	1.1965	0.47255
1.22718	1.28316	1.22718	0.12709	1.22718	0.25137	1.22718	0.55414
1.25786	1.38236	1.25786	0.13034	1.25786	0.126	1.25786	0.72418
1.28854	1.45894	1.28854	0.12398	1.28854	0.01913	1.28854	0.93272
1.31922	1.51604	1.31922	0.10871	1.31922	0.16677	1.31922	1.14852
1.3499	1.56748	1.3499	0.08793	1.3499	0.32272	1.3499	1.35324
1.38058	1.63474	1.38058	0.07126	1.38058	0.47797	1.38058	1.53495
1.41126	1.73911	1.41126	0.07655	1.41126	0.62635	1.41126	1.68556
1.44194	1.89129	1.44194	0.10712	1.44194	0.76187	1.44194	1.80002
1.47262	2.08549	1.47262	0.1488	1.47262	0.87894	1.47262	1.87605
1.5033	2.30182	1.5033	0.19123	1.5033	0.97264	1.5033	1.91397
1.53398	2.51355	1.53398	0.22811	1.53398	1.03896	1.53398	1.91659
1.56466	2.69378	1.56466	0.25471	1.56466	1.0751	1.56466	1.88879
1.59534	2.81965	1.59534	0.26722	1.59534	1.07957	1.59534	1.83708
1.62602	2.87461	1.62602	0.2627	1.62602	1.05236	1.62602	1.76883
1.6567	2.84953	1.6567	0.23922	1.6567	0.99501	1.6567	1.6913
1.68738	2.74294	1.68738	0.19597	1.68738	0.91067	1.68738	1.61061
1.71806	2.56064	1.71806	0.13342	1.71806	0.80413	1.71806	1.53066
1.74874	2.31471	1.74874	0.05354	1.74874	0.68204	1.74874	1.45253
1.77942	2.02209	1.77942	0.04286	1.77942	0.55348	1.77942	1.37447
1.8101	1.70277	1.8101	0.14771	1.8101	0.43172	1.8101	1.29262
1.84078	1.37787	1.84078	0.25843	1.84078	0.33791	1.84078	1.20225
1.87146	1.06785	1.87146	0.3688	1.87146	0.30048	1.87146	1.09902
1.90214	0.79114	1.90214	0.47259	1.90214	0.32792	1.90214	0.98004
1.93282	0.56375	1.93282	0.56365	1.93282	0.39112	1.93282	0.84456
1.9635	0.39974	1.9635	0.63629	1.9635	0.45919	1.9635	0.69433
1.99418	0.30893	1.99418	0.68572	1.99418	0.51555	1.99418	0.5339
2.02485	0.28313	2.02485	0.70859	2.02485	0.55303	2.02485	0.37183
2.05553	0.29128	2.05553	0.70352	2.05553	0.56969	2.05553	0.22745
2.08621	0.3052	2.08621	0.6719	2.08621	0.56736	2.08621	0.16329
2.11689	0.31034	2.11689	0.61901	2.11689	0.55111	2.11689	0.23378
2.14757	0.29884	2.14757	0.55617	2.14757	0.52919	2.14757	0.34514
2.17825	0.26515	2.17825	0.50364	2.17825	0.51232	2.17825	0.44561
2.20893	0.20697	2.20893	0.49001	2.20893	0.51133	2.20893	0.52052
2.23961	0.13478	2.23961	0.53669	2.23961	0.53275	2.23961	0.56396
2.27029	0.12122	2.27029	0.63867	2.27029	0.57551	2.27029	0.57367
2.30097	0.23008	2.30097	0.77364	2.30097	0.63224	2.30097	0.54999
2.33165	0.38316	2.33165	0.92006	2.33165	0.69346	2.33165	0.49564
2.36233	0.54288	2.36233	1.06215	2.36233	0.75069	2.36233	0.41576
2.39301	0.68906	2.39301	1.18887	2.39301	0.79775	2.39301	0.31877
2.42369	0.80489	2.42369	1.29271	2.42369	0.83113	2.42369	0.22057
2.45437	0.87668	2.45437	1.36919	2.45437	0.84994	2.45437	0.1617
2.48505	0.89563	2.48505	1.41665	2.48505	0.85596	2.48505	0.19799
2.51573	0.86038	2.51573	1.43611	2.51573	0.85336	2.51573	0.29159
2.54641	0.78081	2.54641	1.43121	2.54641	0.84834	2.54641	0.39229
2.57709	0.68464	2.57709	1.40782	2.57709	0.84799	2.57709	0.48125
2.60777	0.62541	2.60777	1.37344	2.60777	0.85859	2.60777	0.55026
2.63845	0.66416	2.63845	1.33619	2.63845	0.88362	2.63845	0.59526
2.66913	0.80526	2.66913	1.30329	2.66913	0.92243	2.66913	0.61487
2.69981	0.99624	2.69981	1.27947	2.69981	0.9705	2.69981	0.61015
2.73049	1.18414	2.73049	1.26567	2.73049	1.02094	2.73049	0.58454
2.76117	1.3318	2.76117	1.2589	2.76117	1.06616	2.76117	0.54406
2.79184	1.41473	2.79184	1.2532	2.79184	1.09922	2.79184	0.49754
2.82252	1.41881	2.82252	1.24141	2.82252	1.11457	2.82252	0.45646
2.8532	1.34005	2.8532	1.21679	2.8532	1.10836	2.8532	0.43316
2.88388	1.18577	2.88388	1.17417	2.88388	1.07862	2.88388	0.43573
2.91456	0.97833	2.91456	1.11063	2.91456	1.02526	2.91456	0.46275
2.94524	0.76638	2.94524	1.02558	2.94524	0.95001	2.94524	0.50462
2.97592	0.64777	2.97592	0.92065	2.97592	0.85631	2.97592	0.54964
3.0066	0.72379	3.0066	0.79945	3.0066	0.74929	3.0066	0.58814
3.03728	0.94586	3.03728	0.66717	3.03728	0.63582	3.03728	0.61345
3.06796	1.20463	3.06796	0.53024	3.06796	0.52473	3.06796	0.62159
3.09864	1.43511	3.09864	0.39628	3.09864	0.42747	3.09864	0.61076
3.12932	1.60335	3.12932	0.27473	3.12932	0.35783	3.12932	0.58095
3.16	1.69159	3.16	0.18034	3.16	0.32686	3.16	0.53353
3.19068	1.69312	3.19068	0.13864	3.19068	0.33185	3.19068	0.47104
3.22136	1.61042	3.22136	0.15546	3.22136	0.35572	3.22136	0.39681
3.25204	1.45393	3.25204	0.19025	3.25204	0.38057	3.25204	0.31471
3.28272	1.24107	3.28272	0.2159	3.28272	0.39505	3.28272	0.22891
3.3134	0.99547	3.3134	0.22477	3.3134	0.39387	3.3134	0.14366
3.34408	0.7477	3.34408	0.2169	3.34408	0.37598	3.34408	0.06386
3.37476	0.53983	3.37476	0.19648	3.37476	0.34371	3.37476	0.0246
3.40544	0.4294	3.40544	0.17166	3.40544	0.30273	3.40544	0.08027
3.43612	0.44091	3.43612	0.15541	3.43612	0.2631	3.43612	0.13078
3.4668	0.50866	3.4668	0.16122	3.4668	0.23981	3.4668	0.16827
3.49748	0.56403	3.49748	0.19043	3.49748	0.24693	3.49748	0.19172
3.52816	0.57801	3.52816	0.23234	3.52816	0.28462	3.52816	0.20124
3.55884	0.54419	3.55884	0.27627	3.55884	0.34023	3.55884	0.19772
3.58952	0.46735	3.58952	0.31536	3.58952	0.40084	3.58952	0.18275
3.62019	0.35871	3.62019	0.34573	3.62019	0.45787	3.62019	0.15862
3.65087	0.23424	3.65087	0.36545	3.65087	0.50626	3.65087	0.12853
3.68155	0.12	3.68155	0.37403	3.68155	0.5434	3.68155	0.09761
3.71223	0.09689	3.71223	0.37208	3.71223	0.56848	3.71223	0.07564
3.74291	0.16934	3.74291	0.36104	3.74291	0.58212	3.74291	0.0768
3.77359	0.23363	3.77359	0.34287	3.77359	0.58599	3.77359	0.1001
3.80427	0.26656	3.80427	0.31981	3.80427	0.58249	3.80427	0.13151
3.83495	0.26418	3.83495	0.29407	3.83495	0.5742	3.83495	0.16237
3.86563	0.22877	3.86563	0.2676	3.86563	0.5634	3.86563	0.18865
3.89631	0.16677	3.89631	0.24187	3.89631	0.55153	3.89631	0.20818
3.92699	0.08901	3.92699	0.21784	3.92699	0.5389	3.92699	0.21969
3.95767	0.03915	3.95767	0.19602	3.95767	0.52465	3.95767	0.22254
3.98835	0.10543	3.98835	0.1766	3.98835	0.50713	3.98835	0.21653
4.01903	0.17964	4.01903	0.15973	4.01903	0.48443	4.01903	0.20193
4.04971	0.23689	4.04971	0.14569	4.04971	0.455	4.04971	0.17938
4.08039	0.27077	4.08039	0.13494	4.08039	0.41824	4.08039	0.14992
4.11107	0.27895	4.11107	0.12804	4.11107	0.37507	4.11107	0.11503
4.14175	0.26254	4.14175	0.12544	4.14175	0.32864	4.14175	0.07696
4.17243	0.22586	4.17243	0.12742	4.17243	0.28532	4.17243	0.04128
4.20311	0.17653	4.20311	0.13416	4.20311	0.25558	4.20311	0.03501
4.23379	0.12692	4.23379	0.14588	4.23379	0.25126	4.23379	0.0673
4.26447	0.09808	4.26447	0.1628	4.26447	0.27632	4.26447	0.10512
4.29515	0.10702	4.29515	0.18493	4.29515	0.32273	4.29515	0.14041
4.32583	0.13454	4.32583	0.21185	4.32583	0.37855	4.32583	0.17068
4.35651	0.15756	4.35651	0.24255	4.35651	0.43426	4.35651	0.19448
4.38719	0.16721	4.38719	0.27543	4.38719	0.48335	4.38719	0.21089
4.41786	0.16284	4.41786	0.30853	4.41786	0.52153	4.41786	0.21943
4.44854	0.14967	4.44854	0.3396	4.44854	0.54606	4.44854	0.22005
4.47922	0.13885	4.47922	0.36636	4.47922	0.5555	4.47922	0.21312
4.5099	0.1439	4.5099	0.38668	4.5099	0.54955	4.5099	0.19943
4.54058	0.16834	4.54058	0.39871	4.54058	0.52898	4.54058	0.18023
4.57126	0.20257	4.57126	0.40106	4.57126	0.49558	4.57126	0.1572
4.60194	0.23498	4.60194	0.39292	4.60194	0.45212	4.60194	0.13263
4.63262	0.25742	4.63262	0.37417	4.63262	0.40243	4.63262	0.10963
4.6633	0.2653	4.6633	0.34548	4.6633	0.35146	4.6633	0.09244
4.69398	0.25713	4.69398	0.30847	4.69398	0.30548	4.69398	0.08547
4.72466	0.23424	4.72466	0.26597	4.72466	0.27161	4.72466	0.08971
4.75534	0.20091	4.75534	0.22273	4.75534	0.2558	4.75534	0.10114
4.78602	0.16477	4.78602	0.18661	4.78602	0.25896	4.78602	0.11466
4.8167	0.13738	4.8167	0.16897	4.8167	0.27578	4.8167	0.12684
4.84738	0.13034	4.84738	0.17818	4.84738	0.29847	4.84738	0.1359
4.87806	0.1427	4.87806	0.20993	4.87806	0.32044	4.87806	0.1411
4.90874	0.16099	4.90874	0.25293	4.90874	0.33744	4.90874	0.14243
4.93942	0.17319	4.93942	0.29841	4.93942	0.34716	4.93942	0.14042
4.9701	0.17284	4.9701	0.34116	4.9701	0.3487	4.9701	0.136
5.00078	0.15753	5.00078	0.37828	5.00078	0.34218	5.00078	0.13038
5.03146	0.12775	5.03146	0.40818	5.03146	0.32841	5.03146	0.12494
5.06214	0.08623	5.06214	0.43018	5.06214	0.30872	5.06214	0.12092
5.09282	0.03909	5.09282	0.44425	5.09282	0.2847	5.09282	0.11915
5.1235	0.03057	5.1235	0.45082	5.1235	0.25812	5.1235	0.11976
5.15418	0.07799	5.15418	0.45071	5.15418	0.23073	5.15418	0.12221
5.18486	0.1239	5.18486	0.44495	5.18486	0.20419	5.18486	0.12554
5.21553	0.16036	5.21553	0.43472	5.21553	0.17995	5.21553	0.12872
5.24621	0.18404	5.24621	0.42121	5.24621	0.15924	5.24621	0.13093
5.27689	0.19346	5.27689	0.40553	5.27689	0.14299	5.27689	0.13169
5.30757	0.18891	5.30757	0.38865	5.30757	0.13187	5.30757	0.1309
5.33825	0.17255	5.33825	0.37136	5.33825	0.12619	5.33825	0.12885
5.36893	0.14862	5.36893	0.3542	5.36893	0.12589	5.36893	0.1262
5.39961	0.12387	5.39961	0.3375	5.39961	0.13044	5.39961	0.12391
5.43029	0.10758	5.43029	0.32142	5.43029	0.13897	5.43029	0.12314
5.46097	0.10705	5.46097	0.30596	5.46097	0.15031	5.46097	0.12491
5.49165	0.11924	5.49165	0.29107	5.49165	0.16325	5.49165	0.12986
5.52233	0.13439	5.52233	0.27665	5.52233	0.17652	5.52233	0.13801
5.55301	0.14489	5.55301	0.2626	5.55301	0.18898	5.55301	0.14881
5.58369	0.1471	5.58369	0.24884	5.58369	0.19961	5.58369	0.16136
5.61437	0.14067	5.61437	0.23535	5.61437	0.20755	5.61437	0.1747
5.64505	0.12833	5.64505	0.22209	5.64505	0.21217	5.64505	0.1879
5.67573	0.11623	5.67573	0.20909	5.67573	0.2131	5.67573	0.2002
5.70641	0.1133	5.70641	0.19636	5.70641	0.21021	5.70641	0.21097
5.73709	0.12534	5.73709	0.18391	5.73709	0.20363	5.73709	0.21977
5.76777	0.14902	5.76777	0.17178	5.76777	0.19375	5.76777	0.22629
5.79845	0.17646	5.79845	0.15999	5.79845	0.18115	5.79845	0.23038
5.82913	0.20097	5.82913	0.14859	5.82913	0.16661	5.82913	0.23205
5.85981	0.21814	5.85981	0.13763	5.85981	0.15104	5.85981	0.23142
5.89049	0.22544	5.89049	0.12718	5.89049	0.1354	5.89049	0.22875
5.92117	0.22189	5.92117	0.11735	5.92117	0.12061	5.92117	0.22441
5.95185	0.20792	5.95185	0.10827	5.95185	0.10746	5.95185	0.2189
5.98253	0.18532	5.98253	0.10008	5.98253	0.09647	5.98253	0.21277
6.0132	0.15723	6.0132	0.09294	6.0132	0.08774	6.0132	0.20658
6.04388	0.12852	6.04388	0.08702	6.04388	0.08102	6.04388	0.2009
6.07456	0.10628	6.07456	0.08243	6.07456	0.07576	6.07456	0.19614
6.10524	0.09833	6.10524	0.07924	6.10524	0.07142	6.10524	0.19252
6.13592	0.10598	6.13592	0.07736	6.13592	0.06764	6.13592	0.19003
6.1666	0.12163	6.1666	0.07659	6.1666	0.06437	6.1666	0.18834
6.19728	0.13707	6.19728	0.07656	6.19728	0.06182	6.19728	0.18694
6.22796	0.14749	6.22796	0.07683	6.22796	0.06033	6.22796	0.18512
6.25864	0.15065	6.25864	0.07687	6.25864	0.06013	6.25864	0.18215
6.28932	0.14597	6.28932	0.07622	6.28932	0.06115	6.28932	0.17731
6.32	0.13395	6.32	0.07441	6.32	0.06301	6.32	0.17002
6.35068	0.11584	6.35068	0.07112	6.35068	0.06517	6.35068	0.15986
6.38136	0.0935	6.38136	0.06609	6.38136	0.06714	6.38136	0.14671
6.41204	0.06931	6.41204	0.05924	6.41204	0.06865	6.41204	0.13083
6.44272	0.04656	6.44272	0.05066	6.44272	0.06973	6.44272	0.11315
6.4734	0.03138	6.4734	0.04068	6.4734	0.07072	6.4734	0.09579
6.50408	0.03201	6.50408	0.03012	6.50408	0.07223	6.50408	0.08303
6.53476	0.04261	6.53476	0.0212	6.53476	0.07496	6.53476	0.08127
6.56544	0.05309	6.56544	0.01937	6.56544	0.07938	6.56544	0.0941
6.59612	0.05988	6.59612	0.02703	6.59612	0.08557	6.59612	0.1183
6.6268	0.06218	6.6268	0.03872	6.6268	0.09316	6.6268	0.14871
6.65748	0.06025	6.65748	0.05106	6.65748	0.10145	6.65748	0.18164
6.68816	0.05503	6.68816	0.0627	6.68816	0.10966	6.68816	0.21467
6.71884	0.04795	6.71884	0.07298	6.71884	0.11705	6.71884	0.2461
6.74952	0.04091	6.74952	0.08151	6.74952	0.12306	6.74952	0.27458
6.7802	0.03601	6.7802	0.08812	6.7802	0.12733	6.7802	0.29906
6.81087	0.03461	6.81087	0.09281	6.81087	0.12974	6.81087	0.31869
6.84155	0.03607	6.84155	0.09572	6.84155	0.13041	6.84155	0.33287
6.87223	0.03835	6.87223	0.0971	6.87223	0.1297	6.87223	0.34123
6.90291	0.03968	6.90291	0.09726	6.90291	0.12809	6.90291	0.34362
6.93359	0.03911	6.93359	0.09653	6.93359	0.12614	6.93359	0.34013
6.96427	0.03646	6.96427	0.09517	6.96427	0.12435	6.96427	0.33104
6.99495	0.03215	6.99495	0.09329	6.99495	0.123	6.99495	0.31684
7.02563	0.02719	7.02563	0.09087	7.02563	0.12212	7.02563	0.29812
7.05631	0.02319	7.05631	0.08776	7.05631	0.12143	7.05631	0.27561
7.08699	0.02192	7.08699	0.0837	7.08699	0.12047	7.08699	0.25007
7.11767	0.02374	7.11767	0.07841	7.11767	0.11872	7.11767	0.2223
7.14835	0.0271	7.14835	0.07165	7.14835	0.11576	7.14835	0.19307
7.17903	0.03027	7.17903	0.06326	7.17903	0.11139	7.17903	0.16314
7.20971	0.03226	7.20971	0.05323	7.20971	0.10575	7.20971	0.13334
7.24039	0.03276	7.24039	0.0417	7.24039	0.09935	7.24039	0.10468
7.27107	0.03195	7.27107	0.02904	7.27107	0.09312	7.27107	0.07892
7.30175	0.03037	7.30175	0.01632	7.30175	0.08836	7.30175	0.05972
7.33243	0.02884	7.33243	0.0099	7.33243	0.08645	7.33243	0.05354
7.36311	0.02808	7.36311	0.01962	7.36311	0.08827	7.36311	0.06283
7.39379	0.02835	7.39379	0.03345	7.39379	0.09373	7.39379	0.0809
7.42447	0.02927	7.42447	0.04732	7.42447	0.1018	7.42447	0.10151
7.45515	0.0301	7.45515	0.06034	7.45515	0.11111	7.45515	0.12165
7.48583	0.03017	7.48583	0.07207	7.48583	0.12034	7.48583	0.13981
7.51651	0.02911	7.51651	0.08221	7.51651	0.12845	7.51651	0.15511
7.54719	0.02695	7.54719	0.09061	7.54719	0.1347	7.54719	0.16706
7.57787	0.0242	7.57787	0.09723	7.57787	0.13865	7.57787	0.17551
7.60854	0.02187	7.60854	0.10213	7.60854	0.14008	7.60854	0.18073
7.63922	0.02124	7.63922	0.10545	7.63922	0.13899	7.63922	0.18347
7.6699	0.023	7.6699	0.10741	7.6699	0.13551	7.6699	0.18503
7.70058	0.02651	7.70058	0.10828	7.70058	0.12989	7.70058	0.18721
7.73126	0.03054	7.73126	0.10833	7.73126	0.12245	7.73126	0.1921
7.76194	0.03409	7.76194	0.1078	7.76194	0.11354	7.76194	0.20152
7.79262	0.03657	7.79262	0.10688	7.79262	0.10352	7.79262	0.2164
7.8233	0.03771	7.8233	0.10571	7.8233	0.09277	7.8233	0.23651
7.85398	0.03751	7.85398	0.10431	7.85398	0.08167	7.85398	0.26057
7.88466	0.0362	7.88466	0.10264	7.88466	0.0707	7.88466	0.28672
7.91534	0.03418	7.91534	0.10059	7.91534	0.06047	7.91534	0.31292
7.94602	0.03191	7.94602	0.09802	7.94602	0.05188	7.94602	0.33722
7.9767	0.02985	7.9767	0.09479	7.9767	0.04617	7.9767	0.35792
8.00738	0.02829	8.00738	0.09079	8.00738	0.04447	8.00738	0.37363
8.03806	0.02725	8.03806	0.08595	8.03806	0.04697	8.03806	0.38331
8.06874	0.02652	8.06874	0.08026	8.06874	0.05261	8.06874	0.38635
8.09942	0.02576	8.09942	0.07381	8.09942	0.0599	8.09942	0.38256
8.1301	0.02469	8.1301	0.06672	8.1301	0.06763	8.1301	0.37221
8.16078	0.02312	8.16078	0.05921	8.16078	0.07503	8.16078	0.35606
8.19146	0.02101	8.19146	0.05153	8.19146	0.08163	8.19146	0.33531
8.22214	0.01841	8.22214	0.04401	8.22214	0.08717	8.22214	0.31167
8.25282	0.01547	8.25282	0.03697	8.25282	0.09157	8.25282	0.28725
8.2835	0.01239	8.2835	0.03073	8.2835	0.09483	8.2835	0.26451
8.31418	0.00951	8.31418	0.02553	8.31418	0.09703	8.31418	0.24589
8.34486	0.00742	8.34486	0.02145	8.34486	0.09825	8.34486	0.23334
8.37554	0.00695	8.37554	0.01833	8.37554	0.09856	8.37554	0.22756
8.40621	0.00819	8.40621	0.01575	8.40621	0.09799	8.40621	0.2277
8.43689	0.01022	8.43689	0.01328	8.43689	0.09653	8.43689	0.23166
8.46757	0.01225	8.46757	0.01066	8.46757	0.09412	8.46757	0.23692
8.49825	0.01386	8.49825	0.00817	8.49825	0.09074	8.49825	0.24122
8.52893	0.01482	8.52893	0.00725	8.52893	0.0864	8.52893	0.24298
8.55961	0.01504	8.55961	0.00957	8.55961	0.08126	8.55961	0.24142
8.59029	0.01458	8.59029	0.01412	8.59029	0.07564	8.59029	0.23653
8.62097	0.01374	8.62097	0.01947	8.62097	0.07008	8.62097	0.22906
8.65165	0.01306	8.65165	0.02485	8.65165	0.06535	8.65165	0.22037
8.68233	0.01331	8.68233	0.02973	8.68233	0.06234	8.68233	0.21235
8.71301	0.01492	8.71301	0.03369	8.71301	0.06177	8.71301	0.20702
8.74369	0.01765	8.74369	0.03636	8.74369	0.06381	8.74369	0.20604
8.77437	0.02084	8.77437	0.03746	8.77437	0.06796	8.77437	0.21008
8.80505	0.02388	8.80505	0.03679	8.80505	0.07333	8.80505	0.21859
8.83573	0.02627	8.83573	0.03425	8.83573	0.07896	8.83573	0.23001
8.86641	0.02767	8.86641	0.02985	8.86641	0.08406	8.86641	0.24235
8.89709	0.02788	8.89709	0.0237	8.89709	0.08809	8.89709	0.2537
8.92777	0.02686	8.92777	0.01603	8.92777	0.09072	8.92777	0.26252
8.95845	0.02467	8.95845	0.00735	8.95845	0.09184	8.95845	0.26771
8.98913	0.02152	8.98913	0.00449	8.98913	0.09149	8.98913	0.26868
9.01981	0.01774	9.01981	0.01417	9.01981	0.08982	9.01981	0.26532
9.05049	0.01377	9.05049	0.0247	9.05049	0.08703	9.05049	0.258
9.08117	0.01024	9.08117	0.03503	9.08117	0.08334	9.08117	0.24749
9.11185	0.00798	9.11185	0.04474	9.11185	0.07891	9.11185	0.23503
9.14253	0.00761	9.14253	0.05349	9.14253	0.07379	9.14253	0.2222
9.17321	0.00846	9.17321	0.06104	9.17321	0.06795	9.17321	0.21083
9.20388	0.00935	9.20388	0.06724	9.20388	0.06128	9.20388	0.20275
9.23456	0.00963	9.23456	0.07204	9.23456	0.05364	9.23456	0.19939
9.26524	0.00911	9.26524	0.07551	9.26524	0.04498	9.26524	0.20128
9.29592	0.0078	9.29592	0.07777	9.29592	0.03548	9.29592	0.20795
9.3266	0.00591	9.3266	0.07904	9.3266	0.02594	9.3266	0.21808
9.35728	0.00387	9.35728	0.07956	9.35728	0.01922	9.35728	0.23003
9.38796	0.00282	9.38796	0.07955	9.38796	0.02106	9.38796	0.24222
9.41864	0.00402	9.41864	0.07921	9.41864	0.03106	9.41864	0.25334
9.44932	0.00605	9.44932	0.07865	9.44932	0.04421	9.44932	0.26241
9.48	0.00791	9.48	0.07786	9.48	0.05811	9.48	0.26876
9.51068	0.00931	9.51068	0.07679	9.51068	0.07167	9.51068	0.27205
9.54136	0.01012	9.54136	0.07531	9.54136	0.08422	9.54136	0.27216
9.57204	0.01033	9.57204	0.07327	9.57204	0.0953	9.57204	0.26923
9.60272	0.01	9.60272	0.07055	9.60272	0.10459	9.60272	0.2636
9.6334	0.00921	9.6334	0.06708	9.6334	0.11194	9.6334	0.25586
9.66408	0.00809	9.66408	0.06286	9.66408	0.11735	9.66408	0.24681
9.69476	0.00676	9.69476	0.05796	9.69476	0.12096	9.69476	0.23746
9.72544	0.00533	9.72544	0.05251	9.72544	0.12305	9.72544	0.22901
9.75612	0.00392	9.75612	0.04673	9.75612	0.12396	9.75612	0.22269
9.7868	0.00261	9.7868	0.04085	9.7868	0.12405	9.7868	0.21963
9.81748	0.00157	9.81748	0.03514	9.81748	0.12363	9.81748	0.22055
9.84816	0.00124	9.84816	0.02986	9.84816	0.1229	9.84816	0.22559
9.87884	0.00173	9.87884	0.02525	9.87884	0.12191	9.87884	0.2342
9.90952	0.00238	9.90952	0.02149	9.90952	0.12054	9.90952	0.24536
9.9402	0.00288	9.9402	0.01873	9.9402	0.11855	9.9402	0.25776
9.97088	0.00313	9.97088	0.01699	9.97088	0.11566	9.97088	0.27005
