# Supplementary material for: Ultra-stable low-coordinated PtSA/CeZrO2 ordered macroporous structure integrated industrial-scale monolithic catalysts for high-temperature oxidation
Source: Nat Commun. 2025 Aug 22;16:7847. doi: 10.1038/s41467-025-63112-y (PMC12373748; doi:10.1038/s41467-025-63112-y)
Supplement: Supplementary file 3 — Source Data [file 41467_2025_63112_MOESM3_ESM.zip › Source Data/Fig 2 Source Data.xlsx]

## Sheet: Fig 2a and 2b
Fig 2a						Fig 2b
Temperature（℃）	C3H8 Conversion (%)						PtSA/CeZrO2	PtSA/CeO2
	PtNP/CeZrO2	PtSA/CeZrO2	PtNP/CeO2	PtSA/CeO2		Reaction rate umol/gcat*s	460	227
100	0.978	0.17173	0	0.01564
150	3.12	1.58565	1.0123	0.6213
200	6.012	5.1438	2.0123	1.03565
250	15.023	10.8797	5.132	1.76204
300	25.943	20.4279	12.232	3.15341
350	63.987	55.2749	40.324	9.13928
400	97.032	89.9	75.532	23.9366
450	100	99.132	96.423	49.2214
500	100	99.978	98.234	77.5424
550	100	99.789	99.1437	92.4617
600	100	100	100	99.4617
650	100	100	100	100
700	100	100	100	100
750	100	100	100	100
800	100	100	100	100

## Sheet: Fig 2c
Fitted Curves Plot					Plot
PtSA/CeZrO2		PtSA/CeO2			PtSA/CeZrO2		PtSA/CeO2
1/RT 10-4	Ln r	1/RT 10-4	Ln r		1/RT 10-4	r	1/RT 10-4	r
2.65429	-10.9412	2.65429	-11.2725		3.05937	-13.4056	3.05937	-16.6686
2.65469	-10.9436	2.65469	-11.2775		2.91127	-12.3142	2.91127	-13.9483
2.6551	-10.9459	2.6551	-11.2826		2.77685	-11.5887	2.77685	-12.7027
2.6555	-10.9483	2.6555	-11.2876		2.65429	-11.0346	2.65429	-11.5282
2.65591	-10.9507	2.65591	-11.2927
2.65632	-10.953	2.65632	-11.2977
2.65672	-10.9554	2.65672	-11.3027
2.65713	-10.9578	2.65713	-11.3078
2.65753	-10.9601	2.65753	-11.3128
2.65794	-10.9625	2.65794	-11.3179
2.65834	-10.9649	2.65834	-11.3229
2.65875	-10.9672	2.65875	-11.3279
2.65915	-10.9696	2.65915	-11.333
2.65956	-10.9719	2.65956	-11.338
2.65996	-10.9743	2.65996	-11.3431
2.66037	-10.9767	2.66037	-11.3481
2.66078	-10.9791	2.66078	-11.3532
2.66118	-10.9814	2.66118	-11.3582
2.66159	-10.9838	2.66159	-11.3633
2.66199	-10.9862	2.66199	-11.3683
2.6624	-10.9885	2.6624	-11.3733
2.6628	-10.9909	2.6628	-11.3784
2.66321	-10.9932	2.66321	-11.3834
2.66361	-10.9956	2.66361	-11.3885
2.66402	-10.998	2.66402	-11.3935
2.66442	-11.0003	2.66442	-11.3986
2.66483	-11.0027	2.66483	-11.4036
2.66524	-11.0051	2.66524	-11.4086
2.66564	-11.0074	2.66564	-11.4137
2.66605	-11.0098	2.66605	-11.4187
2.66645	-11.0122	2.66645	-11.4238
2.66686	-11.0145	2.66686	-11.4288
2.66726	-11.0169	2.66726	-11.4338
2.66767	-11.0193	2.66767	-11.4389
2.66807	-11.0216	2.66807	-11.4439
2.66848	-11.024	2.66848	-11.449
2.66889	-11.0264	2.66889	-11.454
2.66929	-11.0287	2.66929	-11.4591
2.6697	-11.0311	2.6697	-11.4641
2.6701	-11.0335	2.6701	-11.4692
2.67051	-11.0358	2.67051	-11.4742
2.67091	-11.0382	2.67091	-11.4792
2.67132	-11.0406	2.67132	-11.4843
2.67172	-11.0429	2.67172	-11.4893
2.67213	-11.0453	2.67213	-11.4944
2.67253	-11.0477	2.67253	-11.4994
2.67294	-11.05	2.67294	-11.5045
2.67335	-11.0524	2.67335	-11.5095
2.67375	-11.0548	2.67375	-11.5145
2.67416	-11.0571	2.67416	-11.5196
2.67456	-11.0595	2.67456	-11.5246
2.67497	-11.0619	2.67497	-11.5297
2.67537	-11.0642	2.67537	-11.5347
2.67578	-11.0666	2.67578	-11.5397
2.67618	-11.069	2.67618	-11.5448
2.67659	-11.0713	2.67659	-11.5498
2.67699	-11.0737	2.67699	-11.5549
2.6774	-11.0761	2.6774	-11.5599
2.67781	-11.0784	2.67781	-11.565
2.67821	-11.0808	2.67821	-11.57
2.67862	-11.0831	2.67862	-11.575
2.67902	-11.0855	2.67902	-11.5801
2.67943	-11.0879	2.67943	-11.5851
2.67983	-11.0902	2.67983	-11.5902
2.68024	-11.0926	2.68024	-11.5952
2.68064	-11.095	2.68064	-11.6003
2.68105	-11.0974	2.68105	-11.6053
2.68146	-11.0997	2.68146	-11.6103
2.68186	-11.1021	2.68186	-11.6154
2.68227	-11.1044	2.68227	-11.6204
2.68267	-11.1068	2.68267	-11.6255
2.68308	-11.1092	2.68308	-11.6305
2.68348	-11.1115	2.68348	-11.6356
2.68389	-11.1139	2.68389	-11.6406
2.68429	-11.1163	2.68429	-11.6456
2.6847	-11.1187	2.6847	-11.6507
2.6851	-11.121	2.6851	-11.6557
2.68551	-11.1234	2.68551	-11.6608
2.68592	-11.1257	2.68592	-11.6658
2.68632	-11.1281	2.68632	-11.6709
2.68673	-11.1305	2.68673	-11.6759
2.68713	-11.1328	2.68713	-11.6809
2.68754	-11.1352	2.68754	-11.686
2.68794	-11.1376	2.68794	-11.691
2.68835	-11.1399	2.68835	-11.6961
2.68875	-11.1423	2.68875	-11.7011
2.68916	-11.1447	2.68916	-11.7062
2.68956	-11.147	2.68956	-11.7112
2.68997	-11.1494	2.68997	-11.7162
2.69038	-11.1518	2.69038	-11.7213
2.69078	-11.1541	2.69078	-11.7263
2.69119	-11.1565	2.69119	-11.7314
2.69159	-11.1589	2.69159	-11.7364
2.692	-11.1612	2.692	-11.7415
2.6924	-11.1636	2.6924	-11.7465
2.69281	-11.166	2.69281	-11.7515
2.69321	-11.1683	2.69321	-11.7566
2.69362	-11.1707	2.69362	-11.7616
2.69403	-11.1731	2.69403	-11.7667
2.69443	-11.1754	2.69443	-11.7717
2.69484	-11.1778	2.69484	-11.7768
2.69524	-11.1802	2.69524	-11.7818
2.69565	-11.1825	2.69565	-11.7868
2.69605	-11.1849	2.69605	-11.7919
2.69646	-11.1873	2.69646	-11.7969
2.69686	-11.1896	2.69686	-11.802
2.69727	-11.192	2.69727	-11.807
2.69767	-11.1944	2.69767	-11.8121
2.69808	-11.1967	2.69808	-11.8171
2.69849	-11.1991	2.69849	-11.8221
2.69889	-11.2015	2.69889	-11.8272
2.6993	-11.2038	2.6993	-11.8322
2.6997	-11.2062	2.6997	-11.8373
2.70011	-11.2086	2.70011	-11.8423
2.70051	-11.2109	2.70051	-11.8474
2.70092	-11.2133	2.70092	-11.8524
2.70132	-11.2157	2.70132	-11.8574
2.70173	-11.218	2.70173	-11.8625
2.70214	-11.2204	2.70214	-11.8675
2.70254	-11.2227	2.70254	-11.8726
2.70295	-11.2251	2.70295	-11.8776
2.70335	-11.2275	2.70335	-11.8827
2.70376	-11.2299	2.70376	-11.8877
2.70416	-11.2322	2.70416	-11.8927
2.70457	-11.2346	2.70457	-11.8978
2.70497	-11.237	2.70497	-11.9028
2.70538	-11.2393	2.70538	-11.9079
2.70578	-11.2417	2.70578	-11.9129
2.70619	-11.244	2.70619	-11.918
2.7066	-11.2464	2.7066	-11.923
2.707	-11.2488	2.707	-11.928
2.70741	-11.2512	2.70741	-11.9331
2.70781	-11.2535	2.70781	-11.9381
2.70822	-11.2559	2.70822	-11.9432
2.70862	-11.2582	2.70862	-11.9482
2.70903	-11.2606	2.70903	-11.9533
2.70943	-11.263	2.70943	-11.9583
2.70984	-11.2653	2.70984	-11.9633
2.71024	-11.2677	2.71024	-11.9684
2.71065	-11.2701	2.71065	-11.9734
2.71106	-11.2724	2.71106	-11.9785
2.71146	-11.2748	2.71146	-11.9835
2.71187	-11.2772	2.71187	-11.9886
2.71227	-11.2795	2.71227	-11.9936
2.71268	-11.2819	2.71268	-11.9986
2.71308	-11.2843	2.71308	-12.0037
2.71349	-11.2866	2.71349	-12.0087
2.71389	-11.289	2.71389	-12.0138
2.7143	-11.2914	2.7143	-12.0188
2.71471	-11.2937	2.71471	-12.0238
2.71511	-11.2961	2.71511	-12.0289
2.71552	-11.2985	2.71552	-12.0339
2.71592	-11.3008	2.71592	-12.039
2.71633	-11.3032	2.71633	-12.044
2.71673	-11.3056	2.71673	-12.0491
2.71714	-11.3079	2.71714	-12.0541
2.71754	-11.3103	2.71754	-12.0592
2.71795	-11.3127	2.71795	-12.0642
2.71835	-11.315	2.71835	-12.0692
2.71876	-11.3174	2.71876	-12.0743
2.71917	-11.3198	2.71917	-12.0793
2.71957	-11.3221	2.71957	-12.0844
2.71998	-11.3245	2.71998	-12.0894
2.72038	-11.3269	2.72038	-12.0945
2.72079	-11.3292	2.72079	-12.0995
2.72119	-11.3316	2.72119	-12.1045
2.7216	-11.334	2.7216	-12.1096
2.722	-11.3363	2.722	-12.1146
2.72241	-11.3387	2.72241	-12.1197
2.72281	-11.3411	2.72281	-12.1247
2.72322	-11.3434	2.72322	-12.1297
2.72363	-11.3458	2.72363	-12.1348
2.72403	-11.3482	2.72403	-12.1398
2.72444	-11.3505	2.72444	-12.1449
2.72484	-11.3529	2.72484	-12.1499
2.72525	-11.3552	2.72525	-12.155
2.72565	-11.3576	2.72565	-12.16
2.72606	-11.36	2.72606	-12.1651
2.72646	-11.3623	2.72646	-12.1701
2.72687	-11.3647	2.72687	-12.1751
2.72728	-11.3671	2.72728	-12.1802
2.72768	-11.3695	2.72768	-12.1852
2.72809	-11.3718	2.72809	-12.1903
2.72849	-11.3742	2.72849	-12.1953
2.7289	-11.3765	2.7289	-12.2004
2.7293	-11.3789	2.7293	-12.2054
2.72971	-11.3813	2.72971	-12.2104
2.73011	-11.3836	2.73011	-12.2155
2.73052	-11.386	2.73052	-12.2205
2.73092	-11.3884	2.73092	-12.2256
2.73133	-11.3907	2.73133	-12.2306
2.73174	-11.3931	2.73174	-12.2356
2.73214	-11.3955	2.73214	-12.2407
2.73255	-11.3978	2.73255	-12.2457
2.73295	-11.4002	2.73295	-12.2508
2.73336	-11.4026	2.73336	-12.2558
2.73376	-11.4049	2.73376	-12.2609
2.73417	-11.4073	2.73417	-12.2659
2.73457	-11.4097	2.73457	-12.2709
2.73498	-11.412	2.73498	-12.276
2.73538	-11.4144	2.73538	-12.281
2.73579	-11.4168	2.73579	-12.2861
2.7362	-11.4191	2.7362	-12.2911
2.7366	-11.4215	2.7366	-12.2962
2.73701	-11.4239	2.73701	-12.3012
2.73741	-11.4262	2.73741	-12.3063
2.73782	-11.4286	2.73782	-12.3113
2.73822	-11.431	2.73822	-12.3163
2.73863	-11.4333	2.73863	-12.3214
2.73903	-11.4357	2.73903	-12.3264
2.73944	-11.4381	2.73944	-12.3315
2.73985	-11.4404	2.73985	-12.3365
2.74025	-11.4428	2.74025	-12.3415
2.74066	-11.4452	2.74066	-12.3466
2.74106	-11.4475	2.74106	-12.3516
2.74147	-11.4499	2.74147	-12.3567
2.74187	-11.4523	2.74187	-12.3617
2.74228	-11.4546	2.74228	-12.3668
2.74268	-11.457	2.74268	-12.3718
2.74309	-11.4594	2.74309	-12.3768
2.74349	-11.4617	2.74349	-12.3819
2.7439	-11.4641	2.7439	-12.3869
2.74431	-11.4665	2.74431	-12.392
2.74471	-11.4688	2.74471	-12.397
2.74512	-11.4712	2.74512	-12.4021
2.74552	-11.4736	2.74552	-12.4071
2.74593	-11.4759	2.74593	-12.4122
2.74633	-11.4783	2.74633	-12.4172
2.74674	-11.4807	2.74674	-12.4222
2.74714	-11.483	2.74714	-12.4273
2.74755	-11.4854	2.74755	-12.4323
2.74795	-11.4878	2.74795	-12.4374
2.74836	-11.4901	2.74836	-12.4424
2.74877	-11.4925	2.74877	-12.4474
2.74917	-11.4948	2.74917	-12.4525
2.74958	-11.4972	2.74958	-12.4575
2.74998	-11.4996	2.74998	-12.4626
2.75039	-11.502	2.75039	-12.4676
2.75079	-11.5043	2.75079	-12.4727
2.7512	-11.5067	2.7512	-12.4777
2.7516	-11.5091	2.7516	-12.4827
2.75201	-11.5114	2.75201	-12.4878
2.75242	-11.5138	2.75242	-12.4928
2.75282	-11.5161	2.75282	-12.4979
2.75323	-11.5185	2.75323	-12.5029
2.75363	-11.5209	2.75363	-12.508
2.75404	-11.5232	2.75404	-12.513
2.75444	-11.5256	2.75444	-12.5181
2.75485	-11.528	2.75485	-12.5231
2.75525	-11.5303	2.75525	-12.5281
2.75566	-11.5327	2.75566	-12.5332
2.75606	-11.5351	2.75606	-12.5382
2.75647	-11.5374	2.75647	-12.5433
2.75688	-11.5398	2.75688	-12.5483
2.75728	-11.5422	2.75728	-12.5534
2.75769	-11.5445	2.75769	-12.5584
2.75809	-11.5469	2.75809	-12.5634
2.7585	-11.5493	2.7585	-12.5685
2.7589	-11.5516	2.7589	-12.5735
2.75931	-11.554	2.75931	-12.5786
2.75971	-11.5564	2.75971	-12.5836
2.76012	-11.5587	2.76012	-12.5886
2.76052	-11.5611	2.76052	-12.5937
2.76093	-11.5635	2.76093	-12.5987
2.76134	-11.5658	2.76134	-12.6038
2.76174	-11.5682	2.76174	-12.6088
2.76215	-11.5706	2.76215	-12.6139
2.76255	-11.5729	2.76255	-12.6189
2.76296	-11.5753	2.76296	-12.624
2.76336	-11.5777	2.76336	-12.629
2.76377	-11.58	2.76377	-12.634
2.76417	-11.5824	2.76417	-12.6391
2.76458	-11.5848	2.76458	-12.6441
2.76499	-11.5871	2.76499	-12.6492
2.76539	-11.5895	2.76539	-12.6542
2.7658	-11.5919	2.7658	-12.6593
2.7662	-11.5942	2.7662	-12.6643
2.76661	-11.5966	2.76661	-12.6693
2.76701	-11.599	2.76701	-12.6744
2.76742	-11.6013	2.76742	-12.6794
2.76782	-11.6037	2.76782	-12.6845
2.76823	-11.606	2.76823	-12.6895
2.76863	-11.6084	2.76863	-12.6945
2.76904	-11.6108	2.76904	-12.6996
2.76945	-11.6131	2.76945	-12.7046
2.76985	-11.6155	2.76985	-12.7097
2.77026	-11.6179	2.77026	-12.7147
2.77066	-11.6203	2.77066	-12.7198
2.77107	-11.6226	2.77107	-12.7248
2.77147	-11.625	2.77147	-12.7299
2.77188	-11.6273	2.77188	-12.7349
2.77228	-11.6297	2.77228	-12.7399
2.77269	-11.6321	2.77269	-12.745
2.77309	-11.6344	2.77309	-12.75
2.7735	-11.6368	2.7735	-12.7551
2.77391	-11.6392	2.77391	-12.7601
2.77431	-11.6416	2.77431	-12.7652
2.77472	-11.6439	2.77472	-12.7702
2.77512	-11.6463	2.77512	-12.7752
2.77553	-11.6486	2.77553	-12.7803
2.77593	-11.651	2.77593	-12.7853
2.77634	-11.6534	2.77634	-12.7904
2.77674	-11.6557	2.77674	-12.7954
2.77715	-11.6581	2.77715	-12.8004
2.77756	-11.6605	2.77756	-12.8055
2.77796	-11.6628	2.77796	-12.8105
2.77837	-11.6652	2.77837	-12.8156
2.77877	-11.6676	2.77877	-12.8206
2.77918	-11.6699	2.77918	-12.8257
2.77958	-11.6723	2.77958	-12.8307
2.77999	-11.6747	2.77999	-12.8358
2.78039	-11.677	2.78039	-12.8408
2.7808	-11.6794	2.7808	-12.8458
2.7812	-11.6818	2.7812	-12.8509
2.78161	-11.6841	2.78161	-12.8559
2.78202	-11.6865	2.78202	-12.861
2.78242	-11.6889	2.78242	-12.866
2.78283	-11.6912	2.78283	-12.871
2.78323	-11.6936	2.78323	-12.8761
2.78364	-11.696	2.78364	-12.8811
2.78404	-11.6983	2.78404	-12.8862
2.78445	-11.7007	2.78445	-12.8912
2.78485	-11.7031	2.78485	-12.8963
2.78526	-11.7054	2.78526	-12.9013
2.78567	-11.7078	2.78567	-12.9063
2.78607	-11.7102	2.78607	-12.9114
2.78648	-11.7125	2.78648	-12.9164
2.78688	-11.7149	2.78688	-12.9215
2.78729	-11.7173	2.78729	-12.9265
2.78769	-11.7196	2.78769	-12.9316
2.7881	-11.722	2.7881	-12.9366
2.7885	-11.7244	2.7885	-12.9416
2.78891	-11.7267	2.78891	-12.9467
2.78931	-11.7291	2.78931	-12.9517
2.78972	-11.7315	2.78972	-12.9568
2.79013	-11.7338	2.79013	-12.9618
2.79053	-11.7362	2.79053	-12.9669
2.79094	-11.7386	2.79094	-12.9719
2.79134	-11.7409	2.79134	-12.9769
2.79175	-11.7433	2.79175	-12.982
2.79215	-11.7456	2.79215	-12.987
2.79256	-11.748	2.79256	-12.9921
2.79296	-11.7504	2.79296	-12.9971
2.79337	-11.7528	2.79337	-13.0022
2.79377	-11.7551	2.79377	-13.0072
2.79418	-11.7575	2.79418	-13.0122
2.79459	-11.7599	2.79459	-13.0173
2.79499	-11.7622	2.79499	-13.0223
2.7954	-11.7646	2.7954	-13.0274
2.7958	-11.7669	2.7958	-13.0324
2.79621	-11.7693	2.79621	-13.0375
2.79661	-11.7717	2.79661	-13.0425
2.79702	-11.7741	2.79702	-13.0475
2.79742	-11.7764	2.79742	-13.0526
2.79783	-11.7788	2.79783	-13.0576
2.79824	-11.7811	2.79824	-13.0627
2.79864	-11.7835	2.79864	-13.0677
2.79905	-11.7859	2.79905	-13.0728
2.79945	-11.7882	2.79945	-13.0778
2.79986	-11.7906	2.79986	-13.0828
2.80026	-11.793	2.80026	-13.0879
2.80067	-11.7953	2.80067	-13.0929
2.80107	-11.7977	2.80107	-13.098
2.80148	-11.8001	2.80148	-13.103
2.80188	-11.8024	2.80188	-13.1081
2.80229	-11.8048	2.80229	-13.1131
2.8027	-11.8072	2.8027	-13.1181
2.8031	-11.8095	2.8031	-13.1232
2.80351	-11.8119	2.80351	-13.1282
2.80391	-11.8143	2.80391	-13.1333
2.80432	-11.8166	2.80432	-13.1383
2.80472	-11.819	2.80472	-13.1434
2.80513	-11.8214	2.80513	-13.1484
2.80553	-11.8237	2.80553	-13.1534
2.80594	-11.8261	2.80594	-13.1585
2.80634	-11.8285	2.80634	-13.1635
2.80675	-11.8308	2.80675	-13.1686
2.80716	-11.8332	2.80716	-13.1736
2.80756	-11.8356	2.80756	-13.1787
2.80797	-11.8379	2.80797	-13.1837
2.80837	-11.8403	2.80837	-13.1887
2.80878	-11.8427	2.80878	-13.1938
2.80918	-11.845	2.80918	-13.1988
2.80959	-11.8474	2.80959	-13.2039
2.80999	-11.8498	2.80999	-13.2089
2.8104	-11.8521	2.8104	-13.214
2.81081	-11.8545	2.81081	-13.219
2.81121	-11.8569	2.81121	-13.224
2.81162	-11.8592	2.81162	-13.2291
2.81202	-11.8616	2.81202	-13.2341
2.81243	-11.864	2.81243	-13.2392
2.81283	-11.8663	2.81283	-13.2442
2.81324	-11.8687	2.81324	-13.2492
2.81364	-11.8711	2.81364	-13.2543
2.81405	-11.8734	2.81405	-13.2593
2.81445	-11.8758	2.81445	-13.2644
2.81486	-11.8781	2.81486	-13.2694
2.81527	-11.8805	2.81527	-13.2745
2.81567	-11.8829	2.81567	-13.2795
2.81608	-11.8852	2.81608	-13.2845
2.81648	-11.8876	2.81648	-13.2896
2.81689	-11.89	2.81689	-13.2946
2.81729	-11.8924	2.81729	-13.2997
2.8177	-11.8947	2.8177	-13.3047
2.8181	-11.8971	2.8181	-13.3098
2.81851	-11.8994	2.81851	-13.3148
2.81891	-11.9018	2.81891	-13.3199
2.81932	-11.9042	2.81932	-13.3249
2.81973	-11.9065	2.81973	-13.3299
2.82013	-11.9089	2.82013	-13.335
2.82054	-11.9113	2.82054	-13.34
2.82094	-11.9136	2.82094	-13.3451
2.82135	-11.916	2.82135	-13.3501
2.82175	-11.9184	2.82175	-13.3552
2.82216	-11.9207	2.82216	-13.3602
2.82256	-11.9231	2.82256	-13.3652
2.82297	-11.9255	2.82297	-13.3703
2.82338	-11.9278	2.82338	-13.3753
2.82378	-11.9302	2.82378	-13.3804
2.82419	-11.9326	2.82419	-13.3854
2.82459	-11.9349	2.82459	-13.3904
2.825	-11.9373	2.825	-13.3955
2.8254	-11.9397	2.8254	-13.4005
2.82581	-11.942	2.82581	-13.4056
2.82621	-11.9444	2.82621	-13.4106
2.82662	-11.9468	2.82662	-13.4157
2.82702	-11.9491	2.82702	-13.4207
2.82743	-11.9515	2.82743	-13.4258
2.82784	-11.9539	2.82784	-13.4308
2.82824	-11.9562	2.82824	-13.4358
2.82865	-11.9586	2.82865	-13.4409
2.82905	-11.961	2.82905	-13.4459
2.82946	-11.9633	2.82946	-13.451
2.82986	-11.9657	2.82986	-13.456
2.83027	-11.9681	2.83027	-13.4611
2.83067	-11.9704	2.83067	-13.4661
2.83108	-11.9728	2.83108	-13.4711
2.83148	-11.9752	2.83148	-13.4762
2.83189	-11.9775	2.83189	-13.4812
2.8323	-11.9799	2.8323	-13.4863
2.8327	-11.9823	2.8327	-13.4913
2.83311	-11.9846	2.83311	-13.4963
2.83351	-11.987	2.83351	-13.5014
2.83392	-11.9894	2.83392	-13.5064
2.83432	-11.9917	2.83432	-13.5115
2.83473	-11.9941	2.83473	-13.5165
2.83513	-11.9965	2.83513	-13.5216
2.83554	-11.9988	2.83554	-13.5266
2.83595	-12.0012	2.83595	-13.5317
2.83635	-12.0036	2.83635	-13.5367
2.83676	-12.0059	2.83676	-13.5417
2.83716	-12.0083	2.83716	-13.5468
2.83757	-12.0107	2.83757	-13.5518
2.83797	-12.013	2.83797	-13.5569
2.83838	-12.0154	2.83838	-13.5619
2.83878	-12.0177	2.83878	-13.567
2.83919	-12.0201	2.83919	-13.572
2.83959	-12.0225	2.83959	-13.577
2.84	-12.0249	2.84	-13.5821
2.84041	-12.0272	2.84041	-13.5871
2.84081	-12.0296	2.84081	-13.5922
2.84122	-12.032	2.84122	-13.5972
2.84162	-12.0343	2.84162	-13.6022
2.84203	-12.0367	2.84203	-13.6073
2.84243	-12.039	2.84243	-13.6123
2.84284	-12.0414	2.84284	-13.6174
2.84324	-12.0438	2.84324	-13.6224
2.84365	-12.0461	2.84365	-13.6275
2.84405	-12.0485	2.84405	-13.6325
2.84446	-12.0509	2.84446	-13.6375
2.84487	-12.0532	2.84487	-13.6426
2.84527	-12.0556	2.84527	-13.6476
2.84568	-12.058	2.84568	-13.6527
2.84608	-12.0603	2.84608	-13.6577
2.84649	-12.0627	2.84649	-13.6628
2.84689	-12.0651	2.84689	-13.6678
2.8473	-12.0674	2.8473	-13.6729
2.8477	-12.0698	2.8477	-13.6779
2.84811	-12.0722	2.84811	-13.6829
2.84852	-12.0745	2.84852	-13.688
2.84892	-12.0769	2.84892	-13.693
2.84933	-12.0793	2.84933	-13.6981
2.84973	-12.0816	2.84973	-13.7031
2.85014	-12.084	2.85014	-13.7081
2.85054	-12.0864	2.85054	-13.7132
2.85095	-12.0887	2.85095	-13.7182
2.85135	-12.0911	2.85135	-13.7233
2.85176	-12.0935	2.85176	-13.7283
2.85216	-12.0958	2.85216	-13.7334
2.85257	-12.0982	2.85257	-13.7384
2.85298	-12.1006	2.85298	-13.7434
2.85338	-12.1029	2.85338	-13.7485
2.85379	-12.1053	2.85379	-13.7535
2.85419	-12.1077	2.85419	-13.7586
2.8546	-12.11	2.8546	-13.7636
2.855	-12.1124	2.855	-13.7687
2.85541	-12.1148	2.85541	-13.7737
2.85581	-12.1171	2.85581	-13.7788
2.85622	-12.1195	2.85622	-13.7838
2.85663	-12.1219	2.85663	-13.7888
2.85703	-12.1242	2.85703	-13.7939
2.85744	-12.1266	2.85744	-13.7989
2.85784	-12.1289	2.85784	-13.804
2.85825	-12.1313	2.85825	-13.809
2.85865	-12.1337	2.85865	-13.814
2.85906	-12.136	2.85906	-13.8191
2.85946	-12.1384	2.85946	-13.8241
2.85987	-12.1408	2.85987	-13.8292
2.86027	-12.1432	2.86027	-13.8342
2.86068	-12.1455	2.86068	-13.8393
2.86109	-12.1479	2.86109	-13.8443
2.86149	-12.1502	2.86149	-13.8493
2.8619	-12.1526	2.8619	-13.8544
2.8623	-12.155	2.8623	-13.8594
2.86271	-12.1573	2.86271	-13.8645
2.86311	-12.1597	2.86311	-13.8695
2.86352	-12.1621	2.86352	-13.8746
2.86392	-12.1645	2.86392	-13.8796
2.86433	-12.1668	2.86433	-13.8847
2.86473	-12.1692	2.86473	-13.8897
2.86514	-12.1715	2.86514	-13.8947
2.86555	-12.1739	2.86555	-13.8998
2.86595	-12.1763	2.86595	-13.9048
2.86636	-12.1786	2.86636	-13.9099
2.86676	-12.181	2.86676	-13.9149
2.86717	-12.1834	2.86717	-13.92
2.86757	-12.1857	2.86757	-13.925
2.86798	-12.1881	2.86798	-13.93
2.86838	-12.1905	2.86838	-13.9351
2.86879	-12.1928	2.86879	-13.9401
2.8692	-12.1952	2.8692	-13.9452
2.8696	-12.1976	2.8696	-13.9502
2.87001	-12.1999	2.87001	-13.9552
2.87041	-12.2023	2.87041	-13.9603
2.87082	-12.2047	2.87082	-13.9653
2.87122	-12.207	2.87122	-13.9704
2.87163	-12.2094	2.87163	-13.9754
2.87203	-12.2118	2.87203	-13.9805
2.87244	-12.2141	2.87244	-13.9855
2.87284	-12.2165	2.87284	-13.9906
2.87325	-12.2189	2.87325	-13.9956
2.87366	-12.2212	2.87366	-14.0006
2.87406	-12.2236	2.87406	-14.0057
2.87447	-12.226	2.87447	-14.0107
2.87487	-12.2283	2.87487	-14.0158
2.87528	-12.2307	2.87528	-14.0208
2.87568	-12.2331	2.87568	-14.0259
2.87609	-12.2354	2.87609	-14.0309
2.87649	-12.2378	2.87649	-14.0359
2.8769	-12.2402	2.8769	-14.041
2.8773	-12.2425	2.8773	-14.046
2.87771	-12.2449	2.87771	-14.0511
2.87812	-12.2473	2.87812	-14.0561
2.87852	-12.2496	2.87852	-14.0611
2.87893	-12.252	2.87893	-14.0662
2.87933	-12.2544	2.87933	-14.0712
2.87974	-12.2567	2.87974	-14.0763
2.88014	-12.2591	2.88014	-14.0813
2.88055	-12.2614	2.88055	-14.0864
2.88095	-12.2638	2.88095	-14.0914
2.88136	-12.2662	2.88136	-14.0965
2.88177	-12.2685	2.88177	-14.1015
2.88217	-12.2709	2.88217	-14.1065
2.88258	-12.2733	2.88258	-14.1116
2.88298	-12.2757	2.88298	-14.1166
2.88339	-12.278	2.88339	-14.1217
2.88379	-12.2804	2.88379	-14.1267
2.8842	-12.2828	2.8842	-14.1318
2.8846	-12.2851	2.8846	-14.1368
2.88501	-12.2875	2.88501	-14.1418
2.88541	-12.2898	2.88541	-14.1469
2.88582	-12.2922	2.88582	-14.1519
2.88623	-12.2946	2.88623	-14.157
2.88663	-12.297	2.88663	-14.162
2.88704	-12.2993	2.88704	-14.167
2.88744	-12.3017	2.88744	-14.1721
2.88785	-12.304	2.88785	-14.1771
2.88825	-12.3064	2.88825	-14.1822
2.88866	-12.3088	2.88866	-14.1872
2.88906	-12.3111	2.88906	-14.1923
2.88947	-12.3135	2.88947	-14.1973
2.88987	-12.3159	2.88987	-14.2023
2.89028	-12.3182	2.89028	-14.2074
2.89069	-12.3206	2.89069	-14.2124
2.89109	-12.323	2.89109	-14.2175
2.8915	-12.3253	2.8915	-14.2225
2.8919	-12.3277	2.8919	-14.2276
2.89231	-12.3301	2.89231	-14.2326
2.89271	-12.3324	2.89271	-14.2376
2.89312	-12.3348	2.89312	-14.2427
2.89352	-12.3372	2.89352	-14.2477
2.89393	-12.3395	2.89393	-14.2528
2.89434	-12.3419	2.89434	-14.2578
2.89474	-12.3443	2.89474	-14.2629
2.89515	-12.3466	2.89515	-14.2679
2.89555	-12.349	2.89555	-14.2729
2.89596	-12.3514	2.89596	-14.278
2.89636	-12.3537	2.89636	-14.283
2.89677	-12.3561	2.89677	-14.2881
2.89717	-12.3585	2.89717	-14.2931
2.89758	-12.3608	2.89758	-14.2982
2.89798	-12.3632	2.89798	-14.3032
2.89839	-12.3656	2.89839	-14.3082
2.8988	-12.3679	2.8988	-14.3133
2.8992	-12.3703	2.8992	-14.3183
2.89961	-12.3727	2.89961	-14.3234
2.90001	-12.375	2.90001	-14.3284
2.90042	-12.3774	2.90042	-14.3335
2.90082	-12.3798	2.90082	-14.3385
2.90123	-12.3821	2.90123	-14.3435
2.90163	-12.3845	2.90163	-14.3486
2.90204	-12.3869	2.90204	-14.3536
2.90244	-12.3892	2.90244	-14.3587
2.90285	-12.3916	2.90285	-14.3637
2.90326	-12.394	2.90326	-14.3688
2.90366	-12.3963	2.90366	-14.3738
2.90407	-12.3987	2.90407	-14.3788
2.90447	-12.401	2.90447	-14.3839
2.90488	-12.4034	2.90488	-14.3889
2.90528	-12.4058	2.90528	-14.394
2.90569	-12.4081	2.90569	-14.399
2.90609	-12.4105	2.90609	-14.4041
2.9065	-12.4129	2.9065	-14.4091
2.90691	-12.4153	2.90691	-14.4141
2.90731	-12.4176	2.90731	-14.4192
2.90772	-12.42	2.90772	-14.4242
2.90812	-12.4223	2.90812	-14.4293
2.90853	-12.4247	2.90853	-14.4343
2.90893	-12.4271	2.90893	-14.4394
2.90934	-12.4294	2.90934	-14.4444
2.90974	-12.4318	2.90974	-14.4494
2.91015	-12.4342	2.91015	-14.4545
2.91055	-12.4365	2.91055	-14.4595
2.91096	-12.4389	2.91096	-14.4646
2.91137	-12.4413	2.91137	-14.4696
2.91177	-12.4436	2.91177	-14.4747
2.91218	-12.446	2.91218	-14.4797
2.91258	-12.4484	2.91258	-14.4847
2.91299	-12.4507	2.91299	-14.4898
2.91339	-12.4531	2.91339	-14.4948
2.9138	-12.4555	2.9138	-14.4999
2.9142	-12.4578	2.9142	-14.5049
2.91461	-12.4602	2.91461	-14.51
2.91501	-12.4626	2.91501	-14.515
2.91542	-12.4649	2.91542	-14.52
2.91583	-12.4673	2.91583	-14.5251
2.91623	-12.4697	2.91623	-14.5301
2.91664	-12.472	2.91664	-14.5352
2.91704	-12.4744	2.91704	-14.5402
2.91745	-12.4768	2.91745	-14.5453
2.91785	-12.4791	2.91785	-14.5503
2.91826	-12.4815	2.91826	-14.5553
2.91866	-12.4839	2.91866	-14.5604
2.91907	-12.4862	2.91907	-14.5654
2.91948	-12.4886	2.91948	-14.5705
2.91988	-12.491	2.91988	-14.5755
2.92029	-12.4933	2.92029	-14.5806
2.92069	-12.4957	2.92069	-14.5856
2.9211	-12.4981	2.9211	-14.5906
2.9215	-12.5004	2.9215	-14.5957
2.92191	-12.5028	2.92191	-14.6007
2.92231	-12.5052	2.92231	-14.6058
2.92272	-12.5075	2.92272	-14.6108
2.92312	-12.5099	2.92312	-14.6159
2.92353	-12.5123	2.92353	-14.6209
2.92394	-12.5146	2.92394	-14.6259
2.92434	-12.517	2.92434	-14.631
2.92475	-12.5194	2.92475	-14.636
2.92515	-12.5217	2.92515	-14.6411
2.92556	-12.5241	2.92556	-14.6461
2.92596	-12.5265	2.92596	-14.6511
2.92637	-12.5288	2.92637	-14.6562
2.92677	-12.5312	2.92677	-14.6612
2.92718	-12.5335	2.92718	-14.6663
2.92759	-12.5359	2.92759	-14.6713
2.92799	-12.5383	2.92799	-14.6764
2.9284	-12.5406	2.9284	-14.6814
2.9288	-12.543	2.9288	-14.6865
2.92921	-12.5454	2.92921	-14.6915
2.92961	-12.5478	2.92961	-14.6965
2.93002	-12.5501	2.93002	-14.7016
2.93042	-12.5525	2.93042	-14.7066
2.93083	-12.5549	2.93083	-14.7117
2.93123	-12.5572	2.93123	-14.7167
2.93164	-12.5596	2.93164	-14.7218
2.93205	-12.5619	2.93205	-14.7268
2.93245	-12.5643	2.93245	-14.7318
2.93286	-12.5667	2.93286	-14.7369
2.93326	-12.569	2.93326	-14.7419
2.93367	-12.5714	2.93367	-14.747
2.93407	-12.5738	2.93407	-14.752
2.93448	-12.5761	2.93448	-14.757
2.93488	-12.5785	2.93488	-14.7621
2.93529	-12.5809	2.93529	-14.7671
2.93569	-12.5832	2.93569	-14.7722
2.9361	-12.5856	2.9361	-14.7772
2.93651	-12.588	2.93651	-14.7823
2.93691	-12.5903	2.93691	-14.7873
2.93732	-12.5927	2.93732	-14.7924
2.93772	-12.5951	2.93772	-14.7974
2.93813	-12.5974	2.93813	-14.8024
2.93853	-12.5998	2.93853	-14.8075
2.93894	-12.6022	2.93894	-14.8125
2.93934	-12.6045	2.93934	-14.8176
2.93975	-12.6069	2.93975	-14.8226
2.94016	-12.6093	2.94016	-14.8277
2.94056	-12.6116	2.94056	-14.8327
2.94097	-12.614	2.94097	-14.8377
2.94137	-12.6164	2.94137	-14.8428
2.94178	-12.6187	2.94178	-14.8478
2.94218	-12.6211	2.94218	-14.8529
2.94259	-12.6235	2.94259	-14.8579
2.94299	-12.6258	2.94299	-14.8629
2.9434	-12.6282	2.9434	-14.868
2.9438	-12.6306	2.9438	-14.873
2.94421	-12.6329	2.94421	-14.8781
2.94462	-12.6353	2.94462	-14.8831
2.94502	-12.6377	2.94502	-14.8882
2.94543	-12.64	2.94543	-14.8932
2.94583	-12.6424	2.94583	-14.8983
2.94624	-12.6448	2.94624	-14.9033
2.94664	-12.6471	2.94664	-14.9083
2.94705	-12.6495	2.94705	-14.9134
2.94745	-12.6518	2.94745	-14.9184
2.94786	-12.6542	2.94786	-14.9235
2.94826	-12.6566	2.94826	-14.9285
2.94867	-12.659	2.94867	-14.9336
2.94908	-12.6613	2.94908	-14.9386
2.94948	-12.6637	2.94948	-14.9436
2.94989	-12.6661	2.94989	-14.9487
2.95029	-12.6684	2.95029	-14.9537
2.9507	-12.6708	2.9507	-14.9588
2.9511	-12.6731	2.9511	-14.9638
2.95151	-12.6755	2.95151	-14.9688
2.95191	-12.6779	2.95191	-14.9739
2.95232	-12.6802	2.95232	-14.9789
2.95273	-12.6826	2.95273	-14.984
2.95313	-12.685	2.95313	-14.989
2.95354	-12.6874	2.95354	-14.9941
2.95394	-12.6897	2.95394	-14.9991
2.95435	-12.6921	2.95435	-15.0041
2.95475	-12.6944	2.95475	-15.0092
2.95516	-12.6968	2.95516	-15.0142
2.95556	-12.6992	2.95556	-15.0193
2.95597	-12.7015	2.95597	-15.0243
2.95637	-12.7039	2.95637	-15.0294
2.95678	-12.7063	2.95678	-15.0344
2.95719	-12.7086	2.95719	-15.0395
2.95759	-12.711	2.95759	-15.0445
2.958	-12.7134	2.958	-15.0495
2.9584	-12.7157	2.9584	-15.0546
2.95881	-12.7181	2.95881	-15.0596
2.95921	-12.7205	2.95921	-15.0647
2.95962	-12.7228	2.95962	-15.0697
2.96002	-12.7252	2.96002	-15.0747
2.96043	-12.7276	2.96043	-15.0798
2.96083	-12.7299	2.96083	-15.0848
2.96124	-12.7323	2.96124	-15.0899
2.96165	-12.7347	2.96165	-15.0949
2.96205	-12.737	2.96205	-15.1
2.96246	-12.7394	2.96246	-15.105
2.96286	-12.7418	2.96286	-15.11
2.96327	-12.7441	2.96327	-15.1151
2.96367	-12.7465	2.96367	-15.1201
2.96408	-12.7489	2.96408	-15.1252
2.96448	-12.7512	2.96448	-15.1302
2.96489	-12.7536	2.96489	-15.1353
2.9653	-12.756	2.9653	-15.1403
2.9657	-12.7583	2.9657	-15.1454
2.96611	-12.7607	2.96611	-15.1504
2.96651	-12.7631	2.96651	-15.1554
2.96692	-12.7654	2.96692	-15.1605
2.96732	-12.7678	2.96732	-15.1655
2.96773	-12.7702	2.96773	-15.1706
2.96813	-12.7725	2.96813	-15.1756
2.96854	-12.7749	2.96854	-15.1806
2.96894	-12.7773	2.96894	-15.1857
2.96935	-12.7796	2.96935	-15.1907
2.96976	-12.782	2.96976	-15.1958
2.97016	-12.7843	2.97016	-15.2008
2.97057	-12.7867	2.97057	-15.2059
2.97097	-12.7891	2.97097	-15.2109
2.97138	-12.7914	2.97138	-15.2159
2.97178	-12.7938	2.97178	-15.221
2.97219	-12.7962	2.97219	-15.226
2.97259	-12.7986	2.97259	-15.2311
2.973	-12.8009	2.973	-15.2361
2.9734	-12.8033	2.9734	-15.2412
2.97381	-12.8056	2.97381	-15.2462
2.97422	-12.808	2.97422	-15.2513
2.97462	-12.8104	2.97462	-15.2563
2.97503	-12.8127	2.97503	-15.2613
2.97543	-12.8151	2.97543	-15.2664
2.97584	-12.8175	2.97584	-15.2714
2.97624	-12.8199	2.97624	-15.2765
2.97665	-12.8222	2.97665	-15.2815
2.97705	-12.8246	2.97705	-15.2866
2.97746	-12.8269	2.97746	-15.2916
2.97787	-12.8293	2.97787	-15.2966
2.97827	-12.8317	2.97827	-15.3017
2.97868	-12.834	2.97868	-15.3067
2.97908	-12.8364	2.97908	-15.3118
2.97949	-12.8388	2.97949	-15.3168
2.97989	-12.8411	2.97989	-15.3218
2.9803	-12.8435	2.9803	-15.3269
2.9807	-12.8459	2.9807	-15.3319
2.98111	-12.8482	2.98111	-15.337
2.98151	-12.8506	2.98151	-15.342
2.98192	-12.853	2.98192	-15.3471
2.98233	-12.8553	2.98233	-15.3521
2.98273	-12.8577	2.98273	-15.3572
2.98314	-12.8601	2.98314	-15.3622
2.98354	-12.8624	2.98354	-15.3672
2.98395	-12.8648	2.98395	-15.3723
2.98435	-12.8672	2.98435	-15.3773
2.98476	-12.8695	2.98476	-15.3824
2.98516	-12.8719	2.98516	-15.3874
2.98557	-12.8743	2.98557	-15.3925
2.98597	-12.8766	2.98597	-15.3975
2.98638	-12.879	2.98638	-15.4025
2.98679	-12.8814	2.98679	-15.4076
2.98719	-12.8837	2.98719	-15.4126
2.9876	-12.8861	2.9876	-15.4177
2.988	-12.8885	2.988	-15.4227
2.98841	-12.8908	2.98841	-15.4277
2.98881	-12.8932	2.98881	-15.4328
2.98922	-12.8956	2.98922	-15.4378
2.98962	-12.8979	2.98962	-15.4429
2.99003	-12.9003	2.99003	-15.4479
2.99044	-12.9027	2.99044	-15.453
2.99084	-12.905	2.99084	-15.458
2.99125	-12.9074	2.99125	-15.463
2.99165	-12.9098	2.99165	-15.4681
2.99206	-12.9121	2.99206	-15.4731
2.99246	-12.9145	2.99246	-15.4782
2.99287	-12.9169	2.99287	-15.4832
2.99327	-12.9192	2.99327	-15.4883
2.99368	-12.9216	2.99368	-15.4933
2.99408	-12.9239	2.99408	-15.4983
2.99449	-12.9263	2.99449	-15.5034
2.9949	-12.9287	2.9949	-15.5084
2.9953	-12.9311	2.9953	-15.5135
2.99571	-12.9334	2.99571	-15.5185
2.99611	-12.9358	2.99611	-15.5236
2.99652	-12.9382	2.99652	-15.5286
2.99692	-12.9405	2.99692	-15.5336
2.99733	-12.9429	2.99733	-15.5387
2.99773	-12.9452	2.99773	-15.5437
2.99814	-12.9476	2.99814	-15.5488
2.99855	-12.95	2.99855	-15.5538
2.99895	-12.9523	2.99895	-15.5589
2.99936	-12.9547	2.99936	-15.5639
2.99976	-12.9571	2.99976	-15.5689
3.00017	-12.9594	3.00017	-15.574
3.00057	-12.9618	3.00057	-15.579
3.00098	-12.9642	3.00098	-15.5841
3.00138	-12.9665	3.00138	-15.5891
3.00179	-12.9689	3.00179	-15.5942
3.00219	-12.9713	3.00219	-15.5992
3.0026	-12.9736	3.0026	-15.6042
3.00301	-12.976	3.00301	-15.6093
3.00341	-12.9784	3.00341	-15.6143
3.00382	-12.9807	3.00382	-15.6194
3.00422	-12.9831	3.00422	-15.6244
3.00463	-12.9855	3.00463	-15.6295
3.00503	-12.9878	3.00503	-15.6345
3.00544	-12.9902	3.00544	-15.6395
3.00584	-12.9926	3.00584	-15.6446
3.00625	-12.9949	3.00625	-15.6496
3.00665	-12.9973	3.00665	-15.6547
3.00706	-12.9997	3.00706	-15.6597
3.00747	-13.002	3.00747	-15.6648
3.00787	-13.0044	3.00787	-15.6698
3.00828	-13.0068	3.00828	-15.6748
3.00868	-13.0091	3.00868	-15.6799
3.00909	-13.0115	3.00909	-15.6849
3.00949	-13.0139	3.00949	-15.69
3.0099	-13.0162	3.0099	-15.695
3.0103	-13.0186	3.0103	-15.7001
3.01071	-13.021	3.01071	-15.7051
3.01112	-13.0233	3.01112	-15.7101
3.01152	-13.0257	3.01152	-15.7152
3.01193	-13.0281	3.01193	-15.7202
3.01233	-13.0304	3.01233	-15.7253
3.01274	-13.0328	3.01274	-15.7303
3.01314	-13.0352	3.01314	-15.7354
3.01355	-13.0375	3.01355	-15.7404
3.01395	-13.0399	3.01395	-15.7454
3.01436	-13.0423	3.01436	-15.7505
3.01476	-13.0446	3.01476	-15.7555
3.01517	-13.047	3.01517	-15.7606
3.01558	-13.0494	3.01558	-15.7656
3.01598	-13.0517	3.01598	-15.7707
3.01639	-13.0541	3.01639	-15.7757
3.01679	-13.0564	3.01679	-15.7807
3.0172	-13.0588	3.0172	-15.7858
3.0176	-13.0612	3.0176	-15.7908
3.01801	-13.0635	3.01801	-15.7959
3.01841	-13.0659	3.01841	-15.8009
3.01882	-13.0683	3.01882	-15.806
3.01922	-13.0707	3.01922	-15.811
3.01963	-13.073	3.01963	-15.816
3.02004	-13.0754	3.02004	-15.8211
3.02044	-13.0777	3.02044	-15.8261
3.02085	-13.0801	3.02085	-15.8312
3.02125	-13.0825	3.02125	-15.8362
3.02166	-13.0848	3.02166	-15.8413
3.02206	-13.0872	3.02206	-15.8463
3.02247	-13.0896	3.02247	-15.8513
3.02287	-13.0919	3.02287	-15.8564
3.02328	-13.0943	3.02328	-15.8614
3.02369	-13.0967	3.02369	-15.8665
3.02409	-13.099	3.02409	-15.8715
3.0245	-13.1014	3.0245	-15.8765
3.0249	-13.1038	3.0249	-15.8816
3.02531	-13.1061	3.02531	-15.8866
3.02571	-13.1085	3.02571	-15.8917
3.02612	-13.1109	3.02612	-15.8967
3.02652	-13.1132	3.02652	-15.9018
3.02693	-13.1156	3.02693	-15.9068
3.02733	-13.118	3.02733	-15.9118
3.02774	-13.1203	3.02774	-15.9169
3.02815	-13.1227	3.02815	-15.9219
3.02855	-13.1251	3.02855	-15.927
3.02896	-13.1274	3.02896	-15.932
3.02936	-13.1298	3.02936	-15.9371
3.02977	-13.1322	3.02977	-15.9421
3.03017	-13.1345	3.03017	-15.9472
3.03058	-13.1369	3.03058	-15.9522
3.03098	-13.1393	3.03098	-15.9572
3.03139	-13.1416	3.03139	-15.9623
3.03179	-13.144	3.03179	-15.9673
3.0322	-13.1464	3.0322	-15.9724
3.03261	-13.1487	3.03261	-15.9774
3.03301	-13.1511	3.03301	-15.9825
3.03342	-13.1535	3.03342	-15.9875
3.03382	-13.1558	3.03382	-15.9925
3.03423	-13.1582	3.03423	-15.9976
3.03463	-13.1606	3.03463	-16.0026
3.03504	-13.1629	3.03504	-16.0077
3.03544	-13.1653	3.03544	-16.0127
3.03585	-13.1677	3.03585	-16.0177
3.03626	-13.17	3.03626	-16.0228
3.03666	-13.1724	3.03666	-16.0278
3.03707	-13.1747	3.03707	-16.0329
3.03747	-13.1771	3.03747	-16.0379
3.03788	-13.1795	3.03788	-16.043
3.03828	-13.1819	3.03828	-16.048
3.03869	-13.1842	3.03869	-16.053
3.03909	-13.1866	3.03909	-16.0581
3.0395	-13.189	3.0395	-16.0631
3.0399	-13.1913	3.0399	-16.0682
3.04031	-13.1937	3.04031	-16.0732
3.04072	-13.196	3.04072	-16.0783
3.04112	-13.1984	3.04112	-16.0833
3.04153	-13.2008	3.04153	-16.0883
3.04193	-13.2032	3.04193	-16.0934
3.04234	-13.2055	3.04234	-16.0984
3.04274	-13.2079	3.04274	-16.1035
3.04315	-13.2103	3.04315	-16.1085
3.04355	-13.2126	3.04355	-16.1136
3.04396	-13.215	3.04396	-16.1186
3.04436	-13.2173	3.04436	-16.1237
3.04477	-13.2197	3.04477	-16.1287
3.04518	-13.2221	3.04518	-16.1337
3.04558	-13.2244	3.04558	-16.1388
3.04599	-13.2268	3.04599	-16.1438
3.04639	-13.2292	3.04639	-16.1489
3.0468	-13.2315	3.0468	-16.1539
3.0472	-13.2339	3.0472	-16.159
3.04761	-13.2363	3.04761	-16.164
3.04801	-13.2386	3.04801	-16.169
3.04842	-13.241	3.04842	-16.1741
3.04883	-13.2434	3.04883	-16.1791
3.04923	-13.2457	3.04923	-16.1842
3.04964	-13.2481	3.04964	-16.1892
3.05004	-13.2505	3.05004	-16.1943
3.05045	-13.2528	3.05045	-16.1993
3.05085	-13.2552	3.05085	-16.2043
3.05126	-13.2576	3.05126	-16.2094
3.05166	-13.2599	3.05166	-16.2144
3.05207	-13.2623	3.05207	-16.2195
3.05247	-13.2647	3.05247	-16.2245
3.05288	-13.267	3.05288	-16.2295
3.05329	-13.2694	3.05329	-16.2346
3.05369	-13.2718	3.05369	-16.2396
3.0541	-13.2741	3.0541	-16.2447
3.0545	-13.2765	3.0545	-16.2497
3.05491	-13.2789	3.05491	-16.2548
3.05531	-13.2812	3.05531	-16.2598
3.05572	-13.2836	3.05572	-16.2648
3.05612	-13.286	3.05612	-16.2699
3.05653	-13.2883	3.05653	-16.2749
3.05693	-13.2907	3.05693	-16.28
3.05734	-13.2931	3.05734	-16.285
3.05775	-13.2954	3.05775	-16.2901
3.05815	-13.2978	3.05815	-16.2951
3.05856	-13.3002	3.05856	-16.3001
3.05896	-13.3025	3.05896	-16.3052
3.05937	-13.3049	3.05937	-16.3102

## Sheet: Fig 2d
Fig 2d
	PtSA/CeZrO2		PtSA/CeO2
Temperature(℃)	Time (h)	Conversion (%)	Time (h)	Conversion (%)
450	1	94.152	1	47.2341
450	5	95.1252	5	46.2314
450	10	95.342	10	45.36
450	15	95.423	15	44.24
450	20	95.847	20	44.341
450	25	94.8799	25	43.121
800	30	100	30	100
800	35	100	35	100
800	40	100	40	100
800	45	100	45	100
800	50	100	50	100
800	55	100	55	100
800	60	100	60	100
800	65	100	65	100
800	70	100	70	100
450	75	100	75	100
450	80	93.4261	80	19.243
450	85	93.12	85	14.243
450	90	93.2341	90	12.234
450	95	92.2431	95	12.234
450	100	92	100	11.9342
450	105	91
450	110	92
450	115	91.432
450	120	92.432
450	125	91.234
450	130	92.43
450	135	91.324
450	140	91
450	145	91.45
450	150	92.234
450	155	92.21
450	160	91
450	165	92.432
450	170	91.64
450	175	92.12
450	180	91.42
450	185	92.42
450	190	91.654
450	195	92.421
450	200	91.432
450	205	92.24
450	210	91.23
450	215	92.234
450	220	91.53
450	225	92.234
450	230	91.234
450	235	92.243
450	240	91.234
450	245	92.43
450	250	91.243
450	255	90.98
450	260	90.241
450	265	92.234
450	270	91.24
450	275	92.234
450	280	91.243
450	285	92.243
450	290	91.23
450	295	92.24
450	300	90.243
450	305	90
450	310	91
450	315	92
450	320	90
450	325	92
450	330	92.324
450	335	91.32
450	340	90.43
450	345	92.3
450	350	92.1
450	355	92.423
450	360	91.243
450	365	90.89
450	370	90.56
450	375	91.4
450	380	91.4329
450	385	90.324
450	390	90.432
450	395	91
450	400	92
450	405	93
450	410	92.24
450	415	91.24
450	420	91.24
450	425	90.2431
450	430	90
450	435	91
450	440	92
450	445	90.423
450	450	91.23
450	455	92.4
450	460	91.352
450	465	91.24
450	470	91.35
450	475	91.46
450	480	92.42
450	485	92.243
450	490	91
450	495	92
450	500	91
450	505	92
450	510	92.24
450	515	90.78
450	520	90.75
450	525	91
450	530	92
450	535	91.342
450	540	91.234
450	545	90.24
450	550	91.23
450	555	90.234
450	560	91.42
450	565	92.235
450	570	92.43
450	575	91.2
450	580	90.34
450	585	92.4
450	590	91
450	595	92
450	600	92.42
450	605	93.02
450	610	93.2
450	615	93.2
450	620	92.4
450	625	91.3
450	630	92
450	635	91.24
450	640	91.243
450	645	92.243
450	650	92
450	655	91.24
450	660	90.234
450	665	92.324
450	670	93.432
450	675	93
450	680	93
450	685	92
450	690	92.324
450	695	92.654
450	700	91.23
450	705	90.234
450	710	91.234
450	715	91.23
450	720	91.324
450	725	91.34
450	730	91.4321
450	735	91.234
450	740	92.421
450	745	90.42
450	750	91.243
450	755	90.4213
450	760	90.86
450	765	91.21
450	770	90.45
450	775	91.43
450	780	91.1234
450	785	91.342
450	790	90.75
450	795	90.978
450	800	90.654
450	805	90.352
450	810	90.64
450	815	91.243
450	820	91.24
450	825	91.243
450	830	91.243
450	835	92.234
450	840	92.2
450	845	92.243
450	850	92.24
450	855	90.14
450	860	90.24
450	865	90.546
450	870	90.42
450	875	90.42
450	880	91.243
450	885	90.24
450	890	91.24
450	895	90.42
450	900	91.24
450	905	90.24
450	910	91.23
450	915	91.243
450	920	90.432
450	925	91.243
450	930	90.435
450	935	91.234
450	940	90.532
450	945	91.24
450	950	90.643
450	955	90.235
450	960	91.43
450	965	91.53
450	970	91.45
450	975	90.756
450	980	90.645
450	985	91.5
450	990	90.34
450	995	91.325
450	1000	90.234
450	1005	90.235
450	1010	91.23
450	1015	90.234
450	1020	91.978
450
450
450
450
450
450
450
450
450
450
--
--
--
--
--
--
--
--
--
--
--
--
--
--
--
--
--
--
--
--
--
--
--
--
--
--
--
--
--
--
--
--
--
--
--
--
--
--
--
--
--
--
--
--
--
--
--
--
--
--
--
--
--
--
--
--
--
--
--
--
--
--
--
--
--
--
--
--
--
--
--
--
--
--
--
--
--
--
--
--
--
--
--
--
--
--
--
--
--
--
--
--
--
--
--
--
--
--
--
--
--
--
--
--
--
--
--
--
--
--
--
--
--
--
--
--
--
--
--
--
--
--
--
--
--
--
--
--
--
--
--
--
--
--
--
--
--
--
--
--
--
--
--
--
--
--
--
--
--
--
--
--
--
--
--
--
--
--
--
--
--
--
--
--
--
--
--
--
--
--
--
--
--
--
--
--
--
--
--
--
--
--
--
--
--
--
--
--
--
--
--
--
--
--
--
--
--
--
--
--
--
--
--
--
--
--
--
--
--
--
--
--
--
--
--
--
--
--
--
--
--
--
--
--
--
--
--
--
--
--
--
--
--
--
--
--
--
--
--
--
--
--
--
--
--
--
--
--
--
--
--
--
--
--
--
--
--
--
--
--
--
--
--
--
--
--
--
--
--
--
--
--
--
--
--
--
--
--
--
--
--
--
--
--
--
--
--
--
--
--
--
--
--
--
--
--
--
--
--
--
--
--
--
--
--
--
--
--
--
--
--
--
--
--
--
--
--
--
--
--
--
--
--
--
--
--
--
--
--
--
--
--
--
--
--
--
--
--
--
--
--
--
--
--
--
--
--
--
--
--
--
--
--
--
--
--
--
--
--
--
--
--
--
--
--
--
--
--
--
--
--
--
--
--
--
--
--
--
--
--

## Sheet: Fig 2e
Temperature（℃）	Conversion（%）
	PtSA/CeZrO2	Pt-commercial
100	0.17173	0
150	1.58565	0.2
200	5.1438	1
250	10.8797	4
300	20.4279	11
350	55.2749	35
400	89.9	70
450	99.132	88
500	99.978	95
550	99.789	98
600	100	99
650	100	99
700	100	99
750	100	100
800	100	100

## Sheet: Fig 2h
PtO2		Pt（NH3）4(NO3)2		Pt foil		PtSA/CeO2		PtSA/CeZrO2
Energy (eV)	absorption (a.u.)	Energy (eV)	absorption (a.u.)	Energy (eV)	absorption (a.u.)	Energy (eV)	absorption (a.u.)	Energy (eV)	absorption (a.u.)
11387.4	0.00589	11369.7	0.01561	11387.4	0.0057	11370.7	0.01184	11370.7	0.01073
11391.2	0.00555	11375.2	0.01435	11391.2	0.00541	11374.7	0.01187	11374.7	0.00607
11394.9	0.00504	11379.8	0.01362	11394.9	0.00501	11378.5	0.00935	11378.5	0.00766
11398.8	0.00467	11385.4	0.01224	11398.8	0.00466	11382.5	0.00776	11382.5	0.00969
11402.7	0.00416	11390.1	0.01132	11402.7	0.00442	11386.5	0.00986	11386.5	0.01051
11406.6	0.00362	11395.5	0.0108	11406.6	0.00417	11390.4	0.01025	11390.4	0.00975
11410.6	0.00334	11400.1	0.00908	11410.6	0.00376	11394.2	0.01255	11394.2	0.00643
11414.5	0.00299	11404.9	0.00818	11414.5	0.00345	11398	0.00909	11398	0.00923
11418.6	0.00262	11410	0.00728	11418.6	0.00293	11402	0.01047	11402	0.0085
11422.5	0.00224	11414.6	0.00631	11422.5	0.00253	11405.9	0.00884	11405.9	0.00456
11426.6	0.00181	11420.2	0.00541	11426.6	0.00212	11410	0.01276	11410	0.00806
11430.9	0.00143	11424.8	0.00448	11430.9	0.00165	11414.2	0.00787	11414.2	0.00559
11434.7	0.0011	11430.3	0.00358	11434.7	0.00146	11418.1	0.00552	11418.1	0.0016
11438.9	0.000653456	11435	0.0026	11438.9	0.000931634	11422.2	0.00909	11422.2	0.000823197
11442.9	0.000305089	11440.3	0.00156	11442.9	0.000661018	11426.3	0.00533	11426.3	-0.000197433
11446.8	-1.57505e-05	11445	0.00103	11446.8	0.000275548	11430.3	0.00846	11430.3	0.00182
11450.7	-0.000286926	11449.7	9.23641e-05	11450.7	0.000101617	11434.3	0.00413	11434.3	-0.00516
11454.6	-0.000605932	11455	-0.00068284	11454.6	-0.000285658	11438.5	0.00135	11438.5	-0.00119
11458.4	-0.000927871	11459.6	-0.00141	11458.4	-0.000633421	11442.3	0.00107	11442.3	0.00356
11462.4	-0.00127	11465.2	-0.00227	11462.4	-0.000916721	11446.3	-0.000578796	11446.3	-0.00457
11466.3	-0.00144	11469.9	-0.00268	11466.3	-0.00118	11450	0.00281	11450	0.000135232
11470.3	-0.00163	11475.4	-0.00344	11470.3	-0.00145	11453.9	0.00116	11453.9	-0.00293
11474.5	-0.00192	11480	-0.00386	11474.5	-0.00172	11457.9	-0.000527699	11457.9	0.00212
11478.4	-0.00214	11485	-0.00415	11478.4	-0.00214	11461.7	0.00536	11461.7	-7.65035e-05
11482.4	-0.00236	11489.9	-0.00444	11482.4	-0.0023	11465.8	0.00331	11465.8	0.000103004
11486.6	-0.00247	11494.5	-0.00454	11486.6	-0.0025	11469.9	-0.00277	11469.9	-0.00209
11490.6	-0.00248	11500.1	-0.00433	11490.6	-0.00262	11474	-0.01048	11474	0.00115
11494.7	-0.00245	11504.7	-0.00413	11494.7	-0.00261	11478.1	-0.01082	11478.1	0.00129
11498.6	-0.00237	11510.3	-0.00398	11498.6	-0.00246	11482.3	-0.00565	11482.3	0.00157
11502.6	-0.00224	11515	-0.00289	11502.6	-0.00246	11486.2	-0.00846	11486.2	0.00182
11506.5	-0.00204	11520.2	-0.00155	11506.5	-0.00227	11490.3	-0.00918	11490.3	-0.000826231
11510.6	-0.00162	11524.9	0.000443282	11510.6	-0.00198	11494.3	-0.00968	11494.3	0.00598
11514.2	-0.00111	11529.5	0.0036	11514.2	-0.00138	11498.2	-0.01263	11498.2	0.00418
11518.3	-0.000332452	11535	0.0076	11518.3	-0.000901184	11502.2	-0.01382	11502.2	0.00191
11522.2	0.000740468	11539.6	0.01396	11522.2	-1.43035e-05	11506	-0.01233	11506	0.00249
11526.2	0.00227	11545.3	0.02395	11526.2	0.00132	11509.8	-0.01251	11509.8	0.0017
11530.3	0.00436	11545.7	0.0253	11530.3	0.00266	11513.8	-0.00743	11513.8	-0.00377
11534.3	0.00729	11546.2	0.02684	11534.3	0.00494	11517.8	-0.00787	11517.8	-0.01181
11538.4	0.01151	11546.6	0.02818	11538.4	0.0082	11521.8	0.000715505	11521.8	-0.00597
11542.5	0.01762	11547	0.02979	11542.5	0.01281	11525.6	0.01634	11525.6	0.00199
11543.1	0.01858	11547.4	0.03126	11543.1	0.0136	11529.9	0.01575	11529.9	-0.00169
11544.4	0.02133	11547.9	0.03304	11544.4	0.01568	11534	0.02042	11534	-0.00176
11545.5	0.02372	11548.5	0.03483	11545.5	0.01767	11538	0.02393	11538	0.00735
11546.6	0.02665	11549	0.03665	11546.6	0.01978	11542.1	0.03486	11542.1	0.01669
11547.6	0.02957	11549.5	0.03879	11547.6	0.02217	11546.3	0.04617	11546.3	0.02599
11548.1	0.0313	11550	0.04084	11548.1	0.02354	11546.8	0.04615	11546.8	0.02741
11549.4	0.03598	11550.4	0.04337	11549.4	0.02776	11548.2	0.05683	11548.2	0.03478
11550.1	0.03924	11550.8	0.04574	11550.1	0.03032	11549.2	0.05012	11549.2	0.03589
11551	0.04337	11551.2	0.04841	11551	0.03337	11550.2	0.05985	11550.2	0.04486
11551.7	0.04705	11551.6	0.05123	11551.7	0.03598	11551.2	0.07463	11551.2	0.05265
11552.3	0.05041	11552	0.05456	11552.3	0.03836	11552.2	0.06853	11552.2	0.0565
11553	0.05381	11552.5	0.05736	11553	0.04107	11553.2	0.08205	11553.2	0.06377
11553.7	0.05967	11553.2	0.06113	11553.7	0.04657	11553.6	0.0891	11553.6	0.07304
11554.4	0.06561	11553.8	0.06463	11554.4	0.05114	11554.4	0.09625	11554.4	0.0822
11555.1	0.0719	11554.6	0.06872	11555.1	0.05646	11555	0.09968	11555	0.09037
11555.8	0.07884	11555.3	0.07286	11555.8	0.06172	11555.7	0.10997	11555.7	0.10073
11556.5	0.08789	11555.9	0.07779	11556.5	0.0676	11556.5	0.12137	11556.5	0.11225
11557.2	0.09713	11556.4	0.08284	11557.2	0.07558	11557.2	0.12789	11557.2	0.11886
11558	0.10924	11556.8	0.08869	11558	0.08516	11557.9	0.13952	11557.9	0.12876
11558.7	0.12016	11557.2	0.0948	11558.7	0.09489	11558.6	0.16193	11558.6	0.14903
11559.3	0.13304	11557.7	0.10185	11559.3	0.10675	11559.2	0.17116	11559.2	0.16164
11560	0.14984	11558.1	0.10916	11560	0.12181	11559.9	0.19412	11559.9	0.18265
11560.6	0.16967	11558.5	0.11746	11560.6	0.13684	11560.6	0.20747	11560.6	0.20139
11561.3	0.19348	11558.9	0.12609	11561.3	0.15924	11561.3	0.23497	11561.3	0.22884
11562	0.22282	11559.4	0.13638	11562	0.18418	11561.9	0.26877	11561.9	0.26001
11562.8	0.2591	11559.9	0.14739	11562.8	0.21951	11562.6	0.30041	11562.6	0.29434
11563.4	0.29927	11560.5	0.16049	11563.4	0.2561	11563.3	0.34584	11563.3	0.34079
11564	0.34807	11561	0.17379	11564	0.29799	11563.9	0.39888	11563.9	0.40072
11564.7	0.41546	11561.5	0.19031	11564.7	0.37031	11564.6	0.47255	11564.6	0.46813
11565.4	0.50423	11561.9	0.20764	11565.4	0.46185	11565.2	0.56181	11565.2	0.55403
11566.1	0.6155	11562.3	0.22901	11566.1	0.56661	11565.9	0.66381	11565.9	0.6684
11566.8	0.76033	11562.7	0.25181	11566.8	0.6908	11566.6	0.80291	11566.6	0.81276
11567.4	0.94398	11563.1	0.2802	11567.4	0.82512	11567.3	0.97162	11567.3	0.97059
11568.2	1.14951	11563.5	0.31114	11568.2	0.97736	11567.9	1.16385	11567.9	1.13409
11568.9	1.43914	11563.9	0.34746	11568.9	1.11904	11568.7	1.38794	11568.7	1.34515
11569.4	1.678	11564.6	0.3922	11569.4	1.19797	11569.3	1.6094	11569.3	1.52559
11570.2	1.96393	11565.3	0.44279	11570.2	1.24108	11570.1	1.82553	11570.1	1.72611
11570.8	2.16059	11566	0.50577	11570.8	1.2398	11570.7	1.97883	11570.7	1.86488
11571.4	2.23785	11566.7	0.57498	11571.4	1.21452	11571.4	2.0424	11571.4	1.93155
11572.1	2.18497	11567.3	0.66386	11572.1	1.17358	11572.1	2.00088	11572.1	1.90849
11572.7	2.02997	11567.8	0.76356	11572.7	1.13652	11572.8	1.87204	11572.8	1.81449
11573.5	1.77881	11568.3	0.88838	11573.5	1.09675	11573.6	1.69805	11573.6	1.65298
11574.2	1.52764	11568.7	1.02106	11574.2	1.06394	11574.2	1.51404	11574.2	1.51448
11574.9	1.3014	11569.1	1.17248	11574.9	1.03696	11574.9	1.33713	11574.9	1.36504
11575.6	1.15252	11569.5	1.31195	11575.6	1.01683	11575.6	1.197	11575.6	1.23872
11576.2	1.02653	11570	1.4409	11576.2	0.99926	11576.3	1.07752	11576.3	1.11485
11576.9	0.92858	11570.4	1.527	11576.9	0.9841	11576.9	0.98654	11576.9	1.02681
11577.6	0.85287	11570.9	1.57289	11577.6	0.96938	11577.6	0.915	11577.6	0.94509
11578.4	0.79154	11571.4	1.57363	11578.4	0.96056	11578.3	0.86724	11578.3	0.88718
11579	0.76266	11572	1.53891	11579	0.9572	11579	0.82966	11579	0.84588
11579.7	0.74375	11572.5	1.47759	11579.7	0.95745	11579.8	0.8112	11579.8	0.82758
11580.5	0.73475	11573	1.40998	11580.5	0.96199	11580.5	0.79549	11580.5	0.81361
11581.2	0.73152	11573.5	1.33686	11581.2	0.96955	11581.2	0.79223	11581.2	0.81024
11581.9	0.73201	11573.8	1.27334	11581.9	0.9789	11581.8	0.78979	11581.8	0.81347
11582.5	0.7349	11574.3	1.21191	11582.5	0.98759	11582.6	0.78899	11582.6	0.81754
11583.2	0.73998	11574.6	1.16389	11583.2	0.99455	11583.3	0.7957	11583.3	0.82257
11583.8	0.74605	11575	1.11912	11583.8	0.99867	11584	0.79695	11584	0.82832
11584.6	0.75428	11575.5	1.08435	11584.6	0.99843	11584.7	0.80438	11584.7	0.83769
11585.3	0.76146	11576.1	1.05364	11585.3	0.99342	11585.4	0.81528	11585.4	0.84254
11586.1	0.76882	11576.8	1.02728	11586.1	0.98336	11586.2	0.82271	11586.2	0.8487
11586.7	0.7727	11577.4	1.00663	11586.7	0.97327	11586.9	0.83058	11586.9	0.85245
11587.5	0.7779	11578.2	0.98739	11587.5	0.96277	11587.6	0.82782	11587.6	0.85026
11588.2	0.78349	11578.8	0.97138	11588.2	0.95441	11588.2	0.83431	11588.2	0.85249
11588.8	0.78996	11579.4	0.95826	11588.8	0.94953	11589	0.83951	11589	0.8606
11589.5	0.80028	11579.8	0.94818	11589.5	0.9472	11589.6	0.84246	11589.6	0.86683
11590.2	0.81382	11580.3	0.94071	11590.2	0.94688	11590.4	0.84283	11590.4	0.87121
11591	0.82894	11580.7	0.93531	11591	0.94822	11591.1	0.85071	11591.1	0.87418
11591.7	0.84637	11581.1	0.93191	11591.7	0.95102	11591.9	0.85689	11591.9	0.88149
11592.5	0.86215	11581.5	0.92838	11592.5	0.95647	11592.6	0.86605	11592.6	0.88532
11593.1	0.87588	11581.9	0.92617	11593.1	0.96377	11593.3	0.87233	11593.3	0.89172
11593.8	0.8883	11582.4	0.92384	11593.8	0.9751	11594	0.88161	11594	0.9055
11594.5	0.89814	11582.9	0.92112	11594.5	0.99051	11594.7	0.89198	11594.7	0.91161
11595.2	0.90515	11583.5	0.91767	11595.2	1.00494	11595.4	0.90443	11595.4	0.92768
11595.9	0.9099	11584	0.91566	11595.9	1.02068	11596.2	0.91259	11596.2	0.93743
11596.6	0.91294	11584.5	0.91233	11596.6	1.03326	11596.9	0.92056	11596.9	0.94977
11597.4	0.91547	11585	0.90937	11597.4	1.04384	11597.5	0.92683	11597.5	0.95991
11598.2	0.91839	11585.4	0.90625	11598.2	1.04919	11598.3	0.93367	11598.3	0.96888
11598.9	0.92155	11585.8	0.90252	11598.9	1.04895	11599	0.93652	11599	0.97143
11599.5	0.92525	11586.2	0.90057	11599.5	1.04498	11599.7	0.94313	11599.7	0.9792
11600.3	0.93062	11586.5	0.89814	11600.3	1.03726	11600.4	0.94792	11600.4	0.98349
11601	0.93732	11587	0.89693	11601	1.02765	11601	0.94736	11601	0.98323
11601.7	0.94466	11587.5	0.89669	11601.7	1.01852	11601.8	0.95494	11601.8	0.98532
11602.4	0.95271	11588.1	0.89768	11602.4	1.00895	11602.5	0.95939	11602.5	0.98575
11603	0.95987	11588.8	0.89759	11603	1.00143	11603.3	0.96222	11603.3	0.98664
11603.9	0.96906	11589.6	0.89886	11603.9	0.99365	11604	0.97442	11604	0.98838
11604.5	0.97628	11590.2	0.9007	11604.5	0.98933	11604.6	0.97797	11604.6	0.99272
11605.3	0.98381	11590.8	0.90304	11605.3	0.98554	11605.3	0.9809	11605.3	0.99044
11606	0.99197	11591.3	0.90557	11606	0.98279	11606.1	0.99258	11606.1	0.99515
11606.6	0.99954	11591.8	0.90695	11606.6	0.9805	11606.8	0.99868	11606.8	0.99866
11607.3	1.00751	11592.2	0.91079	11607.3	0.97767	11607.4	1.01107	11607.4	1.00405
11608.1	1.01741	11592.6	0.91376	11608.1	0.97368	11608.1	1.01708	11608.1	1.01335
11608.8	1.03075	11593	0.91712	11608.8	0.96985	11608.9	1.02053	11608.9	1.02405
11609.6	1.04254	11593.4	0.9201	11609.6	0.96609	11609.6	1.03667	11609.6	1.03657
11610.3	1.05541	11593.9	0.92245	11610.3	0.96226	11610.3	1.04765	11610.3	1.04237
11610.9	1.06656	11594.4	0.92483	11610.9	0.95977	11610.9	1.05653	11610.9	1.05023
11611.6	1.08103	11594.9	0.9271	11611.6	0.95818	11611.6	1.06619	11611.6	1.05762
11612.3	1.0966	11596	0.93286	11612.3	0.95802	11612.3	1.07674	11612.3	1.07227
11613	1.11257	11596.9	0.93866	11613	0.95974	11613	1.08844	11613	1.07531
11614.4	1.14453	11597.6	0.94375	11614.4	0.9664	11613.7	1.0932	11613.7	1.08722
11615.4	1.1596	11598.4	0.95121	11615.4	0.97271	11614.3	1.10273	11614.3	1.09197
11616.5	1.17207	11599.6	0.9574	11616.5	0.9815	11615	1.11119	11615	1.09583
11617.1	1.1759	11601	0.96341	11617.1	0.98706	11615.8	1.1169	11615.8	1.10736
11618.4	1.17846	11602.3	0.97163	11618.4	0.99981	11616.5	1.12588	11616.5	1.11533
11618.9	1.17558	11603.3	0.98206	11618.9	1.00506	11617.8	1.13254	11617.8	1.11818
11619.9	1.16677	11604.1	0.99207	11619.9	1.01457	11618.4	1.13677	11618.4	1.12152
11621.3	1.14447	11605	1.00258	11621.3	1.02689	11619.3	1.13398	11619.3	1.12742
11622.3	1.12579	11605.9	1.01322	11622.3	1.03383	11620.8	1.13313	11620.8	1.13029
11623.3	1.10704	11606.9	1.02626	11623.3	1.03855	11621.8	1.12604	11621.8	1.13048
11623.8	1.09812	11608	1.03606	11623.8	1.04032	11622.7	1.12138	11622.7	1.1265
11625.2	1.06837	11608.8	1.04738	11625.2	1.04094	11623.2	1.11342	11623.2	1.12403
11626.2	1.05156	11609.6	1.05804	11626.2	1.03923	11624	1.10019	11624	1.12055
11627.1	1.03631	11610.4	1.068	11627.1	1.0364	11625.5	1.0902	11625.5	1.1074
11628.2	1.01994	11611.6	1.07724	11628.2	1.03263	11626.5	1.0795	11626.5	1.09562
11628.7	1.01214	11613.1	1.08429	11628.7	1.03052	11627.4	1.06334	11627.4	1.08275
11629.5	0.99981	11614.3	1.09047	11629.5	1.02744	11628	1.0542	11628	1.07646
11630.9	0.98168	11615.2	1.09533	11630.9	1.02218	11629.5	1.0374	11629.5	1.06163
11631.9	0.97091	11616	1.09685	11631.9	1.01876	11630.4	1.02655	11630.4	1.05134
11632.9	0.96253	11616.9	1.0971	11632.9	1.01523	11630.9	1.01543	11630.9	1.04284
11633.9	0.9554	11617.9	1.09606	11633.9	1.01233	11632.4	0.99912	11632.4	1.02164
11634.8	0.95007	11618.9	1.09373	11634.8	1.00985	11633.4	0.99257	11633.4	1.00847
11635.3	0.9476	11619.9	1.08797	11635.3	1.00843	11633.9	0.98686	11633.9	1.00364
11636.9	0.94258	11620.7	1.08306	11636.9	1.00552	11634.9	0.97696	11634.9	0.98711
11637.4	0.94174	11621.5	1.07715	11637.4	1.00453	11636.3	0.97379	11636.3	0.97758
11638.9	0.94105	11622.4	1.06931	11638.9	1.00113	11637.4	0.97902	11637.4	0.97136
11639.9	0.94171	11623.7	1.06085	11639.9	0.99843	11638.4	0.97471	11638.4	0.96574
11640.5	0.94243	11625.1	1.05283	11640.5	0.99656	11639.4	0.97268	11639.4	0.95815
11641.8	0.94485	11626.3	1.0438	11641.8	0.99065	11640.4	0.95636	11640.4	0.94993
11642.8	0.947	11627.1	1.03645	11642.8	0.98623	11641.4	0.956	11641.4	0.94366
11643.7	0.94932	11628	1.02873	11643.7	0.98204	11642.4	0.95519	11642.4	0.93698
11644.8	0.95192	11628.9	1.02047	11644.8	0.97699	11643.5	0.9541	11643.5	0.9309
11645.9	0.95424	11629.8	1.01384	11645.9	0.97228	11644.5	0.953	11644.5	0.92988
11646.9	0.95634	11630.9	1.00731	11646.9	0.96844	11645.6	0.94937	11645.6	0.92828
11647.8	0.95808	11631.9	0.99957	11647.8	0.96531	11646.5	0.95273	11646.5	0.93859
11648.9	0.96015	11632.6	0.99343	11648.9	0.96232	11647.5	0.95473	11647.5	0.93893
11649.9	0.96166	11633.4	0.98833	11649.9	0.96043	11648.5	0.95299	11648.5	0.93883
11650.9	0.96294	11634.4	0.98311	11650.9	0.95889	11649.5	0.95642	11649.5	0.94561
11651.9	0.96416	11635.8	0.97946	11651.9	0.9579	11650.5	0.95364	11650.5	0.95213
11652.9	0.96505	11637.2	0.97638	11652.9	0.95763	11651.6	0.95825	11651.6	0.95401
11653.9	0.9657	11638.3	0.97419	11653.9	0.95793	11652.6	0.95976	11652.6	0.95774
11654.9	0.9663	11639.1	0.97216	11654.9	0.95891	11653.7	0.96266	11653.7	0.96641
11655.9	0.96672	11640	0.9702	11655.9	0.96092	11654.7	0.9678	11654.7	0.96952
11657	0.96707	11640.9	0.96935	11657	0.96416	11655.6	0.96867	11655.6	0.97426
11657.6	0.96724	11641.8	0.96758	11657.6	0.96619	11656.8	0.96914	11656.8	0.98609
11659	0.96769	11642.9	0.96713	11659	0.97231	11657.8	0.97157	11657.8	0.98998
11660.1	0.96819	11643.9	0.96751	11660.1	0.97777	11658.7	0.97571	11658.7	0.98997
11661.1	0.96885	11644.6	0.96914	11661.1	0.98239	11659.7	0.97714	11659.7	0.99085
11662.1	0.96963	11645.4	0.96953	11662.1	0.98721	11660.8	0.97519	11660.8	0.99412
11663.2	0.97085	11646.5	0.96979	11663.2	0.99233	11661.8	0.97671	11661.8	1.00191
11664.2	0.97224	11647.9	0.96938	11664.2	0.9961	11662.8	0.98072	11662.8	1.004
11664.8	0.97312	11649.3	0.97058	11664.8	0.99821	11663.9	0.98091	11663.9	1.00174
11666	0.97546	11650.2	0.97218	11666	1.00183	11664.8	0.9817	11664.8	1.00547
11667.1	0.97776	11651.1	0.97275	11667.1	1.00378	11665.8	0.98502	11665.8	1.01044
11668.2	0.98058	11651.9	0.97434	11668.2	1.00509	11666.8	0.98605	11666.8	1.00742
11669.2	0.98337	11652.8	0.97549	11669.2	1.00563	11667.9	0.98413	11667.9	1.00852
11670.2	0.98625	11653.9	0.97664	11670.2	1.0057	11668.9	0.98772	11668.9	1.0099
11671.2	0.99016	11654.9	0.97782	11671.2	1.00544	11669.4	0.99037	11669.4	1.00935
11672.2	0.9929	11655.8	0.97833	11672.2	1.00511	11670.4	0.98558	11670.4	1.00932
11673.2	0.99702	11656.6	0.97916	11673.2	1.00456	11671.7	0.98879	11671.7	1.00977
11674.3	1.00076	11657.4	0.98093	11674.3	1.00378	11672.7	0.98932	11672.7	1.00879
11675.3	1.00447	11658.5	0.98244	11675.3	1.00314	11673.7	0.99399	11673.7	1.00701
11676.2	1.0084	11659.9	0.98288	11676.2	1.00236	11674.7	0.98519	11674.7	1.00845
11676.7	1.01063	11661.3	0.98394	11676.7	1.00175	11675.2	0.99193	11675.2	1.00955
11678.1	1.01629	11662.2	0.98555	11678.1	1.00073	11676.6	0.99629	11676.6	1.0064
11679.1	1.02061	11663	0.98691	11679.1	0.99988	11677.6	1.00634	11677.6	1.00753
11680.2	1.02543	11663.9	0.98835	11680.2	0.99911	11678.6	1.00998	11678.6	1.00996
11681.1	1.02899	11664.8	0.98991	11681.1	0.9984	11679.6	1.01102	11679.6	1.009
11682.1	1.03227	11666.9	0.99195	11682.1	0.99833	11680.5	1.01532	11680.5	1.01288
11682.6	1.03433	11668.5	0.99612	11682.6	0.99834	11681.1	1.01648	11681.1	1.01203
11683.6	1.03756	11670.5	1.00039	11683.6	0.99892	11682	1.0218	11682	1.01087
11685	1.04156	11673.3	1.00307	11685	1.00015	11682.9	1.01485	11682.9	1.01137
11685.6	1.04249	11675	1.00777	11685.6	1.0008	11683.9	1.01329	11683.9	1.0128
11686.5	1.04386	11676.8	1.01154	11686.5	1.00205	11685.3	1.01379	11685.3	1.0171
11687.4	1.04502	11678.9	1.01398	11687.4	1.0034	11686.3	1.0166	11686.3	1.02142
11688.4	1.04544	11680.5	1.01706	11688.4	1.00486	11687.3	1.01696	11687.3	1.02406
11689.2	1.04526	11682.6	1.01984	11689.2	1.00626	11688.2	1.02142	11688.2	1.02484
11690.6	1.04445	11685.2	1.01997	11690.6	1.00833	11689.3	1.03153	11689.3	1.02526
11691.7	1.04304	11687	1.02039	11691.7	1.00957	11690.2	1.03707	11690.2	1.03151
11692.7	1.04128	11688.8	1.02198	11692.7	1.01031	11691.2	1.03729	11691.2	1.02902
11693.7	1.03954	11690.9	1.02165	11693.7	1.01057	11692.3	1.03563	11692.3	1.03563
11694.2	1.03817	11692.4	1.02077	11694.2	1.01065	11693.2	1.03715	11693.2	1.03686
11695.1	1.03597	11694.6	1.01976	11695.1	1.01007	11693.8	1.03942	11693.8	1.0394
11696.6	1.03241	11697.2	1.01708	11696.6	1.00883	11694.8	1.03952	11694.8	1.04162
11697.6	1.02995	11698.9	1.01389	11697.6	1.00723	11695.7	1.04072	11695.7	1.04228
11698.6	1.02702	11700.8	1.01144	11698.6	1.00513	11697.1	1.03723	11697.1	1.0413
11699.6	1.02446	11702.8	1.0087	11699.6	1.00254	11698.3	1.03765	11698.3	1.04334
11700.2	1.02296	11704.4	1.00666	11700.2	1.00116	11699.3	1.03268	11699.3	1.04691
11701.1	1.02021	11706.7	1.00363	11701.1	0.99796	11700.2	1.03183	11700.2	1.04791
11702.5	1.0166	11709.3	1.00258	11702.5	0.99306	11701.3	1.03377	11701.3	1.04372
11703.7	1.01379	11711	0.99995	11703.7	0.98857	11702.2	1.02562	11702.2	1.04645
11704.7	1.01169	11712.8	0.99832	11704.7	0.98497	11703.2	1.02588	11703.2	1.04422
11705.7	1.00933	11714.8	0.99717	11705.7	0.98126	11704.3	1.02644	11704.3	1.03975
11706.2	1.00826	11716.4	0.99548	11706.2	0.97964	11705.4	1.0203	11705.4	1.03912
11707.6	1.00499	11718.7	0.99347	11707.6	0.97517	11706.3	1.01851	11706.3	1.02895
11708.7	1.00292	11721.2	0.99349	11708.7	0.97233	11706.8	1.02216	11706.8	1.02873
11709.6	1.00137	11722.9	0.99228	11709.6	0.97044	11708.3	1.01496	11708.3	1.02375
11710.7	0.9997	11724.8	0.99148	11710.7	0.96872	11709.4	1.01023	11709.4	1.0227
11711.8	0.99817	11726.8	0.99155	11711.8	0.96777	11710.4	1.01545	11710.4	1.01923
11713.6	0.99549	11728.4	0.99119	11713.6	0.96756	11711.5	1.00553	11711.5	1.01448
11715.7	0.99299	11730.7	0.99122	11715.7	0.96936	11712.5	1.00678	11712.5	1.01343
11717.8	0.99077	11733.2	0.99048	11717.8	0.97371	11713.5	1.00209	11713.5	1.01113
11719.9	0.98849	11734.9	0.99078	11719.9	0.97781	11714.6	1.00073	11714.6	1.00742
11721.9	0.98615	11736.8	0.99147	11721.9	0.9824	11715.6	0.99961	11715.6	1.00066
11723.9	0.98383	11738.8	0.99179	11723.9	0.9872	11717.5	0.99342	11717.5	0.99433
11725.9	0.98174	11740.4	0.99164	11725.9	0.99156	11719.5	0.99444	11719.5	0.99508
11728	0.97943	11742.8	0.99207	11728	0.99573	11721.6	0.98878	11721.6	0.98823
11730.1	0.97769	11745.2	0.99282	11730.1	0.99924	11723.6	0.98434	11723.6	0.98656
11731.9	0.97681	11746.9	0.99317	11731.9	1.00181	11725.6	0.98056	11725.6	0.97792
11734	0.97658	11748.8	0.99444	11734	1.00448	11727.6	0.97884	11727.6	0.97988
11736	0.97703	11750.8	0.9968	11736	1.00652	11729.4	0.97761	11729.4	0.983
11737.6	0.97787	11752.4	0.99724	11737.6	1.00766	11731.5	0.98068	11731.5	0.98328
11739.7	0.9795	11754.7	0.99874	11739.7	1.00853	11733.5	0.98808	11733.5	0.98082
11741.9	0.98149	11757.2	1.00144	11741.9	1.0085	11735.5	0.98849	11735.5	0.98648
11743.7	0.98337	11758.9	1.00209	11743.7	1.00807	11737.3	0.99118	11737.3	0.98421
11745.8	0.98546	11760.7	1.0036	11745.8	1.00773	11739.3	0.99436	11739.3	0.99375
11747.3	0.98716	11762.8	1.00543	11747.3	1.00781	11741.3	0.98794	11741.3	0.99609
11749.6	0.99004	11764.3	1.00766	11749.6	1.00867	11743.1	0.99072	11743.1	0.99244
11751.4	0.99232	11766.6	1.00881	11751.4	1.01023	11745.1	0.98898	11745.1	0.99519
11753.6	0.99568	11769.2	1.00951	11753.6	1.01298	11747.1	0.99382	11747.1	0.99758
11755.4	0.99894	11770.9	1.01008	11755.4	1.01565	11749	0.99223	11749	1.00163
11757.5	1.00261	11772.8	1.01104	11757.5	1.01846	11750.7	0.99636	11750.7	1.00017
11759.5	1.0059	11774.8	1.01198	11759.5	1.02002	11753.2	0.99947	11753.2	1.00075
11761.4	1.00958	11776.4	1.01236	11761.4	1.01961	11754.8	0.99864	11754.8	1.00496
11763.4	1.0133	11778.7	1.0113	11763.4	1.01723	11756.9	1.00068	11756.9	1.00814
11765.6	1.0168	11781.2	1.01136	11765.6	1.01207	11759.3	1.00197	11759.3	1.00589
11767.4	1.01976	11782.9	1.01093	11767.4	1.00652	11761.1	1.00573	11761.1	1.00867
11769.5	1.02247	11784.7	1.01151	11769.5	1.00049	11763	1.00833	11763	1.00939
11771.7	1.02453	11786.8	1.01118	11771.7	0.99463	11765.3	1.00949	11765.3	1.01026
11773.6	1.02585	11788.4	1.01036	11773.6	0.99032	11766.9	1.00977	11766.9	1.0108
11775.7	1.0265	11790.5	1.00986	11775.7	0.98739	11769.2	1.00731	11769.2	1.01131
11777.2	1.02653	11793.2	1.00843	11777.2	0.98569	11771.4	1.01028	11771.4	1.01572
11779.7	1.02557	11794.9	1.00678	11779.7	0.98378	11773.4	1.01057	11773.4	1.01385
11781.9	1.02377	11796.7	1.00529	11781.9	0.98261	11775.3	1.0114	11775.3	1.01258
11783.9	1.02168	11798.8	1.00332	11783.9	0.98182	11777.2	1.01464	11777.2	1.01425
11785.8	1.01939	11800.4	1.00226	11785.8	0.98137	11779.4	1.01577	11779.4	1.01543
11787.5	1.01718	11802.5	1.00287	11787.5	0.98177	11781.6	1.01405	11781.6	1.01177
11790	1.0136	11805.2	1.00218	11790	0.98228	11783.2	1.01644	11783.2	1.01434
11791.9	1.01116	11807.7	1.00199	11791.9	0.98269	11785.3	1.01659	11785.3	1.01291
11793.9	1.00914	11810.8	1.00058	11793.9	0.98335	11787.7	1.01425	11787.7	1.01744
11796	1.00715	11813.2	1.00018	11796	0.98436	11789.6	1.01696	11789.6	1.01296
11797.8	1.00572	11817.1	0.99954	11797.8	0.98574	11791.5	1.01391	11791.5	1.01203
11799.8	1.00446	11819.7	0.99799	11799.8	0.98747	11793.7	1.01417	11793.7	1.01142
11801.8	1.00314	11822.8	0.99684	11801.8	0.99011	11795.5	1.01237	11795.5	1.01206
11803.7	1.00208	11825.2	0.99633	11803.7	0.9932	11797.4	1.01255	11797.4	1.00676
11805.8	1.00124	11829.1	0.99613	11805.8	0.99723	11799.4	1.01169	11799.4	1.00839
11807.6	1.00056	11831.7	0.99498	11807.6	1.0015	11801.4	1.01109	11801.4	1.00984
11809.4	0.99991	11834.8	0.99471	11809.4	1.00546	11803.1	1.01089	11803.1	1.01228
11811.5	0.99946	11837.2	0.99538	11811.5	1.01013	11804.7	1.00465	11804.7	1.00878
11813.4	0.99908	11841	0.99474	11813.4	1.0152	11807	1.00709	11807	1.00686
11814.9	0.99918	11843.8	0.9958	11814.9	1.01794	11809	1.00865	11809	1.00712
11817.2	0.99917	11846.7	0.99506	11817.2	1.02161	11811	1.01245	11811	1.00532
11819	0.99947	11849.2	0.99636	11819	1.02379	11813.1	1.00811	11813.1	1.00184
11821.3	1.00009	11852.9	0.99697	11821.3	1.02493	11815.1	1.00547	11815.1	1.00651
11823.5	1.00072	11855.8	0.99702	11823.5	1.0246	11817	1.00566	11817	1.00103
11825.2	1.00133	11858.7	0.99736	11825.2	1.02333	11819.1	1.0103	11819.1	1.00519
11827.5	1.00215	11861.3	0.99828	11827.5	1.02138	11821.1	1.00472	11821.1	0.99733
11829.6	1.0027	11864.8	0.99861	11829.6	1.01819	11823.4	1.0013	11823.4	0.99584
11831.2	1.00298	11867.8	1.0002	11831.2	1.01575	11825.3	0.99428	11825.3	0.99284
11833.4	1.00332	11870.6	1.00208	11833.4	1.01179	11827.2	0.98506	11827.2	0.99493
11835.6	1.00334	11873.3	1.0015	11835.6	1.00698	11829.3	0.99041	11829.3	0.99198
11837.6	1.00296	11876.7	1.00169	11837.6	1.00211	11831.3	0.99313	11831.3	0.98711
11839.8	1.00208	11879.8	1.0021	11839.8	0.99724	11833.4	0.99136	11833.4	0.98948
11841.8	1.00103	11882.5	1.00216	11841.8	0.99341	11835.5	0.99165	11835.5	0.98792
11843.9	0.99985	11885.3	1.00244	11843.9	0.99017	11837.5	0.9917	11837.5	0.98953
11845.8	0.99842	11888.4	1.00178	11845.8	0.98785	11839.5	0.99071	11839.5	0.99033
11847.7	0.99697	11891.8	1.00239	11847.7	0.98674	11841.6	0.99066	11841.6	0.99229
11849.8	0.99548	11894.5	1.0026	11849.8	0.98629	11843.5	0.99082	11843.5	0.99015
11851.9	0.99399	11897.4	1.00273	11851.9	0.98649	11845.6	0.99766	11845.6	0.98898
11853.9	0.9929	11900.3	1.00288	11853.9	0.98759	11847.3	1.00162	11847.3	0.98388
11856	0.9922	11903.9	1.00351	11856	0.9893	11849.6	0.99908	11849.6	0.98394
11857.4	0.99193	11906.5	1.00256	11857.4	0.99054	11851.3	0.99622	11851.3	0.98562
11859.8	0.99179	11909.5	1.0022	11859.8	0.99234	11853.6	0.99383	11853.6	0.98787
11861.8	0.99208	11912.1	1.00236	11861.8	0.9934	11855.3	0.99218	11855.3	0.98784
11864.7	0.99319	11915.9	1.00318	11864.7	0.99322	11857.6	0.99583	11857.6	0.99293
11867.7	0.99456	11918.5	1.00233	11867.7	0.99184	11859.4	0.99712	11859.4	0.99349
11870.3	0.99615	11921.5	1.00334	11870.3	0.99039	11861.3	0.99486	11861.3	0.99165
11873.4	0.99814	11924	1.00343	11873.4	0.98995	11863.2	0.99723	11863.2	0.99753
11876.2	0.9999	11927.9	1.00312	11876.2	0.99093	11864.8	0.99617	11864.8	0.99713
11879.4	1.00169	11930.5	1.00116	11879.4	0.99362	11868.1	0.99929	11868.1	0.99611
11882.4	1.00328	11933.5	1.00126	11882.4	0.99725	11871.1	1.00209	11871.1	0.99518
11885.5	1.00487	11935.9	1.00069	11885.5	1.00129	11874.1	1.00234	11874.1	0.99823
11888.5	1.00636	11939.9	0.99978	11888.5	1.0053	11877.1	1.00323	11877.1	1.00305
11891.5	1.0079	11942.5	0.99926	11891.5	1.0092	11880	1.00469	11880	1.00886
11894.4	1.0093	11945.5	0.99981	11894.4	1.01288	11883.1	1.00372	11883.1	1.0098
11897.5	1.01072	11948	0.99863	11897.5	1.01573	11886.2	1.00428	11886.2	1.00527
11900.8	1.01203	11951.8	0.99839	11900.8	1.01719	11889.3	1.00495	11889.3	1.0074
11903.7	1.01298	11954.5	0.9982	11903.7	1.0171	11892.3	1.00729	11892.3	1.00637
11906.7	1.01351	11957.5	0.99773	11906.7	1.01499	11895.4	1.00858	11895.4	1.00703
11909.8	1.01334	11960	0.99873	11909.8	1.01162	11898.5	1.00903	11898.5	1.01009
11912.8	1.01237	11963.6	0.99836	11912.8	1.00651	11901.4	1.00669	11901.4	1.00741
11915.9	1.01074	11966.6	0.99857	11915.9	1.00163	11904.5	1.00205	11904.5	1.00512
11918.8	1.00874	11969.3	0.99827	11918.8	0.99687	11907.6	1.00354	11907.6	1.00824
11921.7	1.00626	11972.1	0.99905	11921.7	0.99329	11910.6	1.00383	11910.6	1.00885
11924.7	1.00358	11975.3	0.99884	11924.7	0.9912	11913.4	1.00184	11913.4	1.00452
11927.6	1.00128	11978.7	0.9976	11927.6	0.99028	11916.5	0.99983	11916.5	1.00431
11930.6	0.99901	11981.3	0.99848	11930.6	0.99053	11919.3	0.99882	11919.3	1.00489
11933.3	0.99737	11984.2	0.99822	11933.3	0.9917	11922.3	1.00352	11922.3	1.0041
11936.4	0.99591	11987	0.99752	11936.4	0.99312	11925.2	1.00415	11925.2	1.00358
11939.2	0.99507	11990.7	0.99802	11939.2	0.99452	11927.9	1.00471	11927.9	1.00298
11942.4	0.99461	11993.3	0.99811	11942.4	0.99571	11930.9	1.00568	11930.9	1.00857
11945.3	0.99449	11996.3	0.99878	11945.3	0.99657	11933.9	1.00589	11933.9	1.00905
11948.2	0.99471	11998.8	0.99906	11948.2	0.99723	11936.9	1.00502	11936.9	1.00639
11951.4	0.9951	12002.7	0.99787	11951.4	0.9973	11940	1.00206	11940	1.00427
11954.4	0.99564	12005.3	0.99973	11954.4	0.99664	11943	1.00005	11943	1.00359
11957.5	0.99626	12008.3	0.99923	11957.5	0.9954	11946	0.99933	11946	1.00393
11960.5	0.99686	12010.7	0.99953	11960.5	0.9947	11949.2	1.00041	11949.2	1.00116
11963.6	0.99754	12014.7	1.00021	11963.6	0.99493	11952	0.99805	11952	1.00347
11966.8	0.99827	12018.2	1.001	11966.8	0.99642	11955.1	0.99709	11955.1	1.00035
11969.7	0.99906	12022	1.00056	11969.7	0.99894	11958.4	1.00194	11958.4	0.99825
11972.8	0.99977	12026.5	0.99959	11972.8	1.00137	11961.4	1.00099	11961.4	0.99282
11975.7	1.00036	12030.2	1.00009	11975.7	1.00383	11964.4	0.99753	11964.4	0.99659
11978.9	1.00095	12034.1	0.99834	11978.9	1.00557	11967.4	0.99759	11967.4	1.00087
11981.7	1.00132	12038.1	0.99748	11981.7	1.00672	11970.4	0.99762	11970.4	0.9991
11984.7	1.00158	12042.3	0.99852	11984.7	1.0076	11973.4	0.99808	11973.4	0.99967
11987.6	1.00156	12046.2	0.99686	11987.6	1.00834	11976.3	0.99585	11976.3	0.99845
11990.5	1.00129	12049.9	0.99688	11990.5	1.00918	11979.3	0.9982	11979.3	1.00025
11993.5	1.00085	12054.4	0.99907	11993.5	1.01002	11982.2	0.99684	11982.2	1.00253
11996.3	1.00018	12058.2	0.99764	11996.3	1.01057	11985.1	0.99634	11985.1	1.00099
11999.3	0.99943	12061.6	0.99858	11999.3	1.0104	11987.9	0.99623	11987.9	1.00111
12002.3	0.99845	12066.4	0.9992	12002.3	1.00967	11990.8	0.99845	11990.8	0.99908
12005.3	0.99768	12070.1	0.99907	12005.3	1.00804	11993.6	0.99727	11993.6	0.99633
12008.2	0.99702	12073.6	0.99898	12008.2	1.00544	11996.9	0.99671	11996.9	0.9966
12011.3	0.9964	12078.5	0.99824	12011.3	1.00232	11999.6	0.99813	11999.6	0.99705
12014.3	0.99619	12082	0.99805	12014.3	0.99862	12002.7	0.99913	12002.7	0.99378
12017.7	0.99615	12085.7	0.99761	12017.7	0.99457	12005.9	1.00218	12005.9	0.99932
12020.5	0.99633	12090.5	0.99752	12020.5	0.9913	12008.9	0.99952	12008.9	0.99819
12023.7	0.99683	12094	0.99757	12023.7	0.98896	12012	1.0007	12012	0.99651
12026.6	0.9974	12097.8	0.99738	12026.6	0.98802	12015.1	0.99944	12015.1	0.99822
12029.8	0.99815	12102.2	0.99715	12029.8	0.98786	12018.2	1.0004	12018.2	1.00061
12032.7	0.99891	12106	0.99683	12032.7	0.98844	12021.2	0.99611	12021.2	1.00138
12035.9	0.99975	12110	0.99731	12035.9	0.98972	12024.2	0.99523	12024.2	0.99469
12038.8	1.0005	12113.8	0.99749	12038.8	0.99114	12027.3	0.99495	12027.3	0.99741
12041.9	1.00134	12118.2	0.99647	12041.9	0.99262	12030.3	0.99485	12030.3	1.00007
12044.8	1.00208	12122.1	0.99661	12044.8	0.994	12033.3	0.99429	12033.3	1.00054
12047.7	1.0028	12125.5	0.99854	12047.7	0.9954	12036.4	0.99194	12036.4	1.00284
12050.8	1.00358	12130.3	0.99799	12050.8	0.997	12039.1	0.98903	12039.1	0.99629
12053.6	1.00424	12134	0.99771	12053.6	0.9986	12042.2	0.98048	12042.2	0.99527
12056.5	1.00455	12137.4	0.99792	12056.5	0.99979	12045.2	0.99575	12045.2	0.99497
12059.3	1.00477	12142.4	0.99831	12059.3	1.00096	12048	1.00111	12048	0.99114
12062.3	1.00487	12145.9	0.99802	12062.3	1.00224	12050.9	0.99741	12050.9	0.99574
12065.4	1.00484	12149.6	0.99797	12065.4	1.00337	12053.8	0.99918	12053.8	1.00251
12068.3	1.00454	12154.4	0.99906	12068.3	1.0043	12056.8	0.99779	12056.8	1.00022
12071.1	1.00413	12157.9	1.00002	12071.1	1.00482	12059.7	0.99854	12059.7	1.00163
12074.4	1.00331	12161.8	1.00114	12074.4	1.00525	12062.7	1.00014	12062.7	1.00106
12077.4	1.00243	12165.9	1.00185	12077.4	1.00572	12066	0.98942	12066	1.00168
12080.6	1.00137	12170	1.00205	12080.6	1.00644	12068.8	0.98437	12068.8	1.00059
12083.5	1.00023	12173.9	1.00175	12083.5	1.00714	12072	0.98437	12072	0.99926
12086.7	0.99886	12177.5	1.00369	12086.7	1.00746	12075	0.99136	12075	1.00102
12089.8	0.99753	12182.1	1.00245	12089.8	1.00724	12078.1	0.99846	12078.1	1.00284
12093	0.99625	12185.9	1.00252	12093	1.00643	12081.3	1.0047	12081.3	0.99835
12095.7	0.99533	12189.4	1.00242	12095.7	1.0056	12084.4	1.0023	12084.4	0.99661
12099.1	0.99434	12194.3	1.00296	12099.1	1.00427	12087.5	1.00039	12087.5	0.9952
12102	0.99355	12197.8	1.00214	12102	1.00299	12090.4	1.00421	12090.4	0.98974
12105	0.9931	12201.5	1.00231	12105	1.00188	12093.4	0.99612	12093.4	0.98668
12108	0.9928	12206.3	1.00284	12108	1.00009	12096.5	0.98824	12096.5	0.99287
12111	0.9926	12209.9	1.0028	12111	0.99937	12099.4	0.98998	12099.4	0.9975
12113.8	0.99251	12213.7	1.00182	12113.8	0.9986	12102.3	1.00157	12102.3	0.99699
12116.8	0.99252	12219.3	1.00133	12116.8	0.99767	12105.4	1.00179	12105.4	1.00059
12119.6	0.99271	12223.9	1.00114	12119.6	0.99687	12108.3	1.00118	12108.3	0.99851
12122.5	0.99287	12228.4	1.00097	12122.5	0.99605	12111.3	1.00027	12111.3	0.99927
12125.2	0.99317	12234.1	1.0032	12125.2	0.99543	12113.9	1.00141	12113.9	0.99904
12128.5	0.99349	12238.9	0.9991	12128.5	0.99425	12117	1.0001	12117	0.99591
12131.5	0.99402	12244	0.99973	12131.5	0.9936	12119.9	1.00207	12119.9	0.99851
12134.4	0.99464	12248.9	0.99971	12134.4	0.99283	12122.9	1.00066	12122.9	1.00005
12137.6	0.99554	12253.5	1.00059	12137.6	0.99233	12125.9	1.00084	12125.9	0.99771
12140.6	0.99643	12259.3	1.00183	12140.6	0.99244	12128.8	1.00388	12128.8	0.99765
12143.6	0.99738	12264	1.00177	12143.6	0.99264	12132	1.0003	12132	0.99786
12146.5	0.99835	12268.6	1.00047	12146.5	0.99313	12135.1	0.99891	12135.1	0.99327
12149.8	0.9994	12274	1.00075	12149.8	0.994	12138.1	1.00113	12138.1	0.9945
12152.9	1.00027	12278.8	1.00155	12152.9	0.99498	12141.2	1.00048	12141.2	0.99604
12155.9	1.00099	12284.4	0.99962	12155.9	0.99594	12144.4	1.00056	12144.4	0.99651
12159	1.00159	12288.9	0.99997	12159	0.99666	12147.3	1.00056	12147.3	0.99438
12161.9	1.00198	12293.4	1.00007	12161.9	0.99763	12150.5	1.00131	12150.5	0.99587
12166	1.0023	12299.3	0.99843	12166	0.99933	12153.5	1.00049	12153.5	0.99785
12170.1	1.00217	12304	1.00031	12170.1	1.00084	12156.6	0.99888	12156.6	0.99859
12173.9	1.00168	12308.9	0.99692	12173.9	1.00232	12159.6	1.00099	12159.6	0.9995
12177.8	1.00099	12314	0.99704	12177.8	1.00367	12162.6	0.99964	12162.6	0.99583
12181.7	0.99999	12318.7	0.99782	12181.7	1.0048	12165.4	1.00136	12165.4	0.99915
12185.3	0.99904	12324.4	0.99775	12185.3	1.00579	12169.5	0.99997	12169.5	0.99973
12189.6	0.99787	12329	0.99866	12189.6	1.0065	12173	1.00155	12173	1.00017
12193.4	0.99701	12333.5	1.00111	12193.4	1.00708	12177.1	1.00334	12177.1	1.00131
12197.4	0.99638	12339.3	0.99858	12197.4	1.00705	12181	1.00442	12181	1.00409
12201.7	0.99605	12344.1	0.99944	12201.7	1.00675	12185.1	1.00773	12185.1	1.00231
12205.5	0.99595	12349.2	0.99727	12205.5	1.00627	12189	1.00383	12189	1.00434
12209.7	0.99598	12354.1	0.99593	12209.7	1.00527	12192.9	1.00425	12192.9	1.00525
12213.7	0.9962	12358.7	0.9985	12213.7	1.00425	12197	1.00582	12197	1.00441
12217.9	0.99643	12364.5	0.99954	12217.9	1.00282	12201.2	1.00285	12201.2	1.00796
12222	0.99667			12222	1.00145	12205	1.0059	12205	1.00785
12226	0.99716			12226	1.0004	12209.3	1.00437	12209.3	1.00784
12230	0.99755			12230	0.99959	12213.5	1.00405	12213.5	1.00447
12234.1	0.99799			12234.1	0.99936	12217.5	1.00439	12217.5	1.00608
12237.8	0.99832			12237.8	0.99909	12221.5	1.00201	12221.5	1.00782
12242	0.99891			12242	0.99867	12225.6	0.99885	12225.6	1.00667
12245.6	0.99957			12245.6	0.99848	12229.5	1.00249	12229.5	1.00401
12249.5	1.00025			12249.5	0.9981	12233.5	1.00555	12233.5	1.00764
12253.5	1.00078			12253.5	0.99766	12237.4	1.00625	12237.4	1.00741
12257.3	1.0013			12257.3	0.99694	12241.3	1.0065	12241.3	1.00435
12261.3	1.00182			12261.3	0.99623	12245	1.00774	12245	1.00086
12265.5	1.00209			12265.5	0.99576	12249	1.00658	12249	0.99754
12269.3	1.00205			12269.3	0.99571	12252.9	1.00443	12252.9	0.99492
12273.4	1.00183			12273.4	0.99617	12257	1.00101	12257	1.00232
12277.4	1.00147			12277.4	0.99701	12260.9	0.99668	12260.9	1.00255
12281.7	1.00089			12281.7	0.99841	12265.1	1.00536	12265.1	1.00709
12285.8	1.00002			12285.8	0.99989	12269.1	0.99698	12269.1	1.00974
12289.7	0.99927			12289.7	1.00156	12273.4	1.00109	12273.4	1.00663
12293.8	0.99846			12293.8	1.0036	12277.1	0.99683	12277.1	1.00646
12297.8	0.99757			12297.8	1.00517	12281.6	0.995	12281.6	1.00762
12301.9	0.99688			12301.9	1.00676	12285.3	0.99083	12285.3	1.00912
						12289.6	0.99302	12289.6	1.01082
						12293.6	1.00138	12293.6	1.00989
						12297.4	1.00117	12297.4	1.00947
						12301.2	1.00041	12301.2	1.0095
						12305.3	0.99371	12305.3	1.00993
						12309.1	0.98981	12309.1	1.01049
						12313	0.99223	12313	1.01136
						12316.8	0.99397	12316.8	1.00832
						12320.8	1.00079	12320.8	1.00959
						12325.1	1.00837	12325.1	1.0127
