# Supplementary material for: Ultra-stable low-coordinated PtSA/CeZrO2 ordered macroporous structure integrated industrial-scale monolithic catalysts for high-temperature oxidation
Source: Nat Commun. 2025 Aug 22;16:7847. doi: 10.1038/s41467-025-63112-y (PMC12373748; doi:10.1038/s41467-025-63112-y)
Supplement: Supplementary file 3 — Source Data [file 41467_2025_63112_MOESM3_ESM.zip › Source Data/Fig 3 Source Data.xlsx]

## Sheet: Fig 3a
EPR
CeO2		CeZrO2
X [G]	Intensity	X [G]	Intensity
3410	226.282	3410	-126.375
3410.2	-4.43065	3410.2	66.9058
3410.39	-306.245	3410.39	32.7829
3410.59	32.0447	3410.59	15.1666
3410.78	114.243	3410.78	95.8646
3410.98	49.9524	3410.98	215.579
3411.17	128.969	3411.17	252.105
3411.37	90.288	3411.37	-8.66456
3411.56	-91.5973	3411.56	-140.341
3411.76	-45.7916	3411.76	-17.8323
3411.96	34.6037	3411.96	-109.64
3412.15	86.8915	3412.15	-161.559
3412.35	83.677	3412.35	-161.382
3412.54	-83.2331	3412.54	-127.598
3412.74	-68.0343	3412.74	123.6
3412.93	-191.525	3412.93	73.2144
3413.13	-95.0085	3413.13	-17.6591
3413.32	-81.4897	3413.32	-176.029
3413.52	-18.9752	3413.52	-109.206
3413.71	-37.2697	3413.71	-81.5974
3413.91	57.4256	3413.91	-56.705
3414.11	-64.2868	3414.11	57.0754
3414.3	46.6988	3414.3	-58.2474
3414.5	84.9887	3414.5	-38.7635
3414.69	-89.5123	3414.69	228.635
3414.89	-34.9032	3414.89	139.049
3415.08	26.3136	3415.08	-6.62401
3415.28	83.3323	3415.28	111.806
3415.47	-21.2533	3415.47	19.9286
3415.67	-168.448	3415.67	168.237
3415.86	-20.6527	3415.86	4.12945
3416.06	-40.0652	3416.06	-36.5903
3416.26	10.6204	3416.26	63.1869
3416.45	21.4104	3416.45	16.671
3416.65	-112.091	3416.65	121.469
3416.84	-11.9812	3416.84	63.4842
3417.04	-57.2644	3417.04	120.011
3417.23	54.2543	3417.23	-30.7594
3417.43	54.0686	3417.43	-203.037
3417.62	79.0739	3417.62	88.8718
3417.82	3.16893	3417.82	46.6638
3418.02	74.5564	3418.02	104.344
3418.21	-174.258	3418.21	13.8212
3418.41	7.33216	3418.41	-0.89453
3418.6	75.0313	3418.6	146.404
3418.8	4.54074	3418.8	158.819
3418.99	-37.6424	3418.99	11.1459
3419.19	-20.6236	3419.19	251.876
3419.38	110.591	3419.38	179.498
3419.58	-66.8042	3419.58	132.307
3419.78	96.8907	3419.78	182.099
3419.97	47.1782	3419.97	63.6786
3420.17	28.1639	3420.17	-38.2442
3420.36	10.054	3420.36	113.34
3420.56	-46.2467	3420.56	265.939
3420.75	82.9629	3420.75	164.354
3420.95	59.0799	3420.95	87.4813
3421.14	38.5988	3421.14	85.6112
3421.34	134.913	3421.34	1.03379
3421.53	189.318	3421.53	-214.158
3421.73	121.313	3421.73	-73.6663
3421.93	32.3003	3421.93	240.314
3422.12	-65.014	3422.12	58.3909
3422.32	-37.3237	3422.32	-38.6245
3422.51	36.6757	3422.51	239.675
3422.71	96.6855	3422.71	135.79
3422.9	62.5027	3422.9	125.517
3423.1	-104.678	3423.1	61.2474
3423.29	-68.7642	3423.29	17.17
3423.49	59.9408	3423.49	51.8779
3423.69	30.5356	3423.69	-229.63
3423.88	19.5229	3423.88	-78.5504
3424.08	-0.79139	3424.08	-294.773
3424.27	44.599	3424.27	-172.488
3424.47	16.7987	3424.47	91.311
3424.66	-62.0914	3424.66	90.9268
3424.86	-18.174	3424.86	7.65436
3425.05	-49.855	3425.05	87.5845
3425.25	24.2592	3425.25	-81.0928
3425.44	93.0642	3425.44	-3.78492
3425.64	-46.8411	3425.64	-78.3934
3425.84	-151.854	3425.84	-28.3135
3426.03	-54.1681	3426.03	45.9638
3426.23	-142.778	3426.23	5.24875
3426.42	-124.678	3426.42	38.7485
3426.62	-99.2675	3426.62	141.065
3426.81	-137.95	3426.81	-43.0074
3427.01	-131.831	3427.01	14.923
3427.2	50.3835	3427.2	-63.4543
3427.4	168.788	3427.4	-311.346
3427.6	52.8831	3427.6	-244.755
3427.79	90.7703	3427.79	-214.475
3427.99	-23.0439	3427.99	27.0022
3428.18	-135.753	3428.18	-153.413
3428.38	-84.4532	3428.38	29.0874
3428.57	140.557	3428.57	77.104
3428.77	28.175	3428.77	34.3323
3428.96	-161.506	3428.96	-3.63703
3429.16	16.3088	3429.16	-28.9141
3429.35	123.414	3429.35	91.4937
3429.55	-45.3917	3429.55	-54.4149
3429.75	-69.9044	3429.75	-27.9351
3429.94	151.981	3429.94	-72.5577
3430.14	169.372	3430.14	15.1277
3430.33	17.0724	3430.33	-123.672
3430.53	139.083	3430.53	-63.3548
3430.72	2.10127	3430.72	48.1739
3430.92	-7.77918	3430.92	157.605
3431.11	15.9354	3431.11	-55.772
3431.31	19.5403	3431.31	-75.7641
3431.51	-106.465	3431.51	-16.2727
3431.7	-87.5779	3431.7	11.607
3431.9	-126.392	3431.9	-85.3155
3432.09	-89.5011	3432.09	28.7701
3432.29	-43.6006	3432.29	-13.329
3432.48	-100.49	3432.48	18.3885
3432.68	-7.1711	3432.68	111.118
3432.87	58.7487	3432.87	48.5492
3433.07	-169.737	3433.07	-51.5275
3433.26	-17.9316	3433.26	37.1805
3433.46	53.663	3433.46	-2.02816
3433.66	93.0502	3433.66	-51.3485
3433.85	147.736	3433.85	67.9291
3434.05	194.827	3434.05	82.015
3434.24	-0.87201	3434.24	-144.784
3434.44	170.239	3434.44	-95.1655
3434.63	185.158	3434.63	-122.136
3434.83	13.4783	3434.83	69.9962
3435.02	47.1932	3435.02	110.72
3435.22	158.198	3435.22	-9.77203
3435.42	6.39286	3435.42	42.4193
3435.61	52.38	3435.61	-120.401
3435.81	-122.334	3435.81	-26.1233
3436	-69.4427	3436	116.863
3436.2	-28.6416	3436.2	90.9647
3436.39	-140.13	3436.39	-33.6166
3436.59	-186.911	3436.59	22.6139
3436.78	-61.99	3436.78	-216.454
3436.98	80.7251	3436.98	-137.33
3437.18	-47.7697	3437.18	-3.92128
3437.37	7.72485	3437.37	-34.5299
3437.57	31.0121	3437.57	-40.7502
3437.76	-94.0019	3437.76	-79.4724
3437.96	-48.6104	3437.96	-166.386
3438.15	8.19109	3438.15	-220.084
3438.35	-23.1966	3438.35	-372.164
3438.54	-29.7769	3438.54	-153.133
3438.74	24.8439	3438.74	55.0004
3438.93	72.2593	3438.93	65.5248
3439.13	71.5647	3439.13	72.1333
3439.33	-40.0407	3439.33	115.125
3439.52	-160.253	3439.52	-60.3955
3439.72	157.233	3439.72	-70.8175
3439.91	33.2244	3439.91	146.969
3440.11	-183.274	3440.11	10.3724
3440.3	100.239	3440.3	59.3927
3440.5	183.459	3440.5	126.325
3440.69	140.981	3440.69	88.3586
3440.89	77.2964	3440.89	180.284
3441.08	22.3019	3441.08	185.292
3441.28	-260.303	3441.28	211.284
3441.48	-229.316	3441.48	65.2638
3441.67	-203.23	3441.67	15.542
3441.87	-112.538	3441.87	-39.7707
3442.06	-80.9355	3442.06	11.233
3442.26	87.9778	3442.26	227.654
3442.45	124.399	3442.45	-18.0128
3442.65	20.0205	3442.65	20.2219
3442.84	52.4367	3442.84	176.848
3443.04	99.8424	3443.04	199.757
3443.24	55.3372	3443.24	75.9484
3443.43	-199.575	3443.43	75.9283
3443.63	88.711	3443.63	20.7068
3443.82	-121.097	3443.82	92.7945
3444.02	61.5061	3444.02	251.499
3444.21	93.5201	3444.21	227.321
3444.41	40.9416	3444.41	61.4553
3444.6	20.4641	3444.6	226.191
3444.8	74.2806	3444.8	299.217
3445	88.7867	3445	216.827
3445.19	76.9816	3445.19	65.0189
3445.39	-137.231	3445.39	-110.201
3445.58	-64.6443	3445.58	-208.722
3445.78	149.048	3445.78	-70.5339
3445.97	125.952	3445.97	-193.729
3446.17	228.066	3446.17	-2.40525
3446.36	82.7886	3446.36	27.0301
3446.56	-210.188	3446.56	-14.7332
3446.75	-120.071	3446.75	48.694
3446.95	46.1353	3446.95	137.304
3447.15	115.13	3447.15	86.1964
3447.34	66.8181	3447.34	60.9768
3447.54	-149.995	3447.54	77.9558
3447.73	-151.802	3447.73	-52.2552
3447.93	4.10198	3447.93	76.6512
3448.12	91.5175	3448.12	-115.524
3448.32	236.541	3448.32	-106.388
3448.51	50.2645	3448.51	-54.9495
3448.71	40.1823	3448.71	-79.0214
3448.91	-35.6109	3448.91	-123.311
3449.1	52.1844	3449.1	131.382
3449.3	-45.2278	3449.3	51.6628
3449.49	41.4594	3449.49	4.74229
3449.69	59.7529	3449.69	37.7321
3449.88	-26.3424	3449.88	-0.56045
3450.08	-91.226	3450.08	-20.9345
3450.27	-103.902	3450.27	285.504
3450.47	-122.077	3450.47	44.0432
3450.66	-86.9586	3450.66	87.0725
3450.86	98.5487	3450.86	-32.2159
3451.06	81.7444	3451.06	65.7772
3451.25	-164.568	3451.25	39.6583
3451.45	-109.58	3451.45	-36.7616
3451.64	-20.586	3451.64	43.1291
3451.84	-193.58	3451.84	-35.5622
3452.03	17.2369	3452.03	89.9655
3452.23	83.8621	3452.23	158.205
3452.42	-38.212	3452.42	22.3465
3452.62	-79.9927	3452.62	-137.823
3452.82	-115.485	3452.82	-94.0104
3453.01	18.5113	3453.01	-13.9166
3453.21	-122.2	3453.21	102.165
3453.4	-146.912	3453.4	141.846
3453.6	68.0824	3453.6	-158.162
3453.79	231.589	3453.79	-259.152
3453.99	31.3074	3453.99	-114.723
3454.18	-105.666	3454.18	136.419
3454.38	-151.039	3454.38	152.762
3454.57	-150.219	3454.57	206.194
3454.77	-127.31	3454.77	131.008
3454.97	-232.214	3454.97	135.703
3455.16	33.8752	3455.16	170.785
3455.36	89.1636	3455.36	155.866
3455.55	-11.2409	3455.55	29.5594
3455.75	-83.4333	3455.75	-9.22861
3455.94	-63.3135	3455.94	139.303
3456.14	167.814	3456.14	-60.3529
3456.33	209.443	3456.33	23.0922
3456.53	-30.9358	3456.53	2.92619
3456.73	-18.0263	3456.73	-150.059
3456.92	-16.7291	3456.92	-0.0632
3457.12	170.76	3457.12	14.22
3457.31	118.649	3457.31	-37.0973
3457.51	170.346	3457.51	-20.1029
3457.7	133.755	3457.7	-20.889
3457.9	290.776	3457.9	-42.455
3458.09	-21.9945	3458.09	27.0918
3458.29	90.9355	3458.29	-21.0606
3458.48	118.258	3458.48	-75.7245
3458.68	-38.5313	3458.68	-116.208
3458.88	92.5668	3458.88	40.589
3459.07	-126.343	3459.07	-96.2267
3459.27	-17.3532	3459.27	-81.3427
3459.46	52.6444	3459.46	-261.847
3459.66	-30.1454	3459.66	-97.1303
3459.85	-118.722	3459.85	-31.6936
3460.05	-137.091	3460.05	70.5562
3460.24	76.8409	3460.24	190.407
3460.44	161.465	3460.44	107.045
3460.64	224.577	3460.64	185.864
3460.83	13.376	3460.83	-19.8377
3461.03	-157.833	3461.03	-161.252
3461.22	-218.242	3461.22	-75.0664
3461.42	22.9568	3461.42	38.8319
3461.61	15.3688	3461.61	45.1509
3461.81	8.09396	3461.81	82.8909
3462	170.228	3462	-70.5559
3462.2	84.5614	3462.2	-32.702
3462.4	129.388	3462.4	-19.9605
3462.59	228.401	3462.59	-97.1395
3462.79	94.701	3462.79	49.2608
3462.98	84.0932	3462.98	4.54836
3463.18	79.4854	3463.18	-159.564
3463.37	-66.4141	3463.37	-13.4632
3463.57	-232.4	3463.57	-16.341
3463.76	-136.173	3463.76	80.8028
3463.96	-99.2364	3463.96	141.26
3464.15	-94.1	3464.15	-7.58209
3464.35	128.628	3464.35	-27.8371
3464.55	207.843	3464.55	-22.5132
3464.74	215.845	3464.74	75.3896
3464.94	220.339	3464.94	250.979
3465.13	-77.2675	3465.13	-5.23051
3465.33	-208.865	3465.33	-162.327
3465.52	-136.249	3465.52	218.199
3465.72	-48.1182	3465.72	-2.1523
3465.91	-81.5791	3465.91	229.71
3466.11	79.3602	3466.11	298.572
3466.3	249.891	3466.3	43.2214
3466.5	-10.4915	3466.5	-17.8511
3466.7	-58.0878	3466.7	25.7547
3466.89	37.7075	3466.89	253.947
3467.09	-107.097	3467.09	200.741
3467.28	-166.192	3467.28	35.4483
3467.48	35.4275	3467.48	50.979
3467.67	42.2612	3467.67	15.4325
3467.87	57.2039	3467.87	45.6003
3468.06	-178.053	3468.06	-131.332
3468.26	-217.819	3468.26	52.9225
3468.46	-153.199	3468.46	-28.0457
3468.65	-67.393	3468.65	-102.236
3468.85	83.1046	3468.85	92.7602
3469.04	31.7029	3469.04	-137.743
3469.24	15.2107	3469.24	80.9698
3469.43	131.434	3469.43	244.706
3469.63	-23.3287	3469.63	21.466
3469.82	-31.6818	3469.82	78.0405
3470.02	-214.335	3470.02	73.3152
3470.22	54.6033	3470.22	46.1755
3470.41	153.327	3470.41	-88.1873
3470.61	41.0358	3470.61	88.0271
3470.8	104.836	3470.8	9.52795
3471	73.6377	3471	72.0301
3471.19	-13.3509	3471.19	117.248
3471.39	-99.0237	3471.39	55.2914
3471.58	-55.9811	3471.58	94.759
3471.78	104.171	3471.78	29.6417
3471.97	-106.977	3471.97	-19.3755
3472.17	16.2658	3472.17	-115.208
3472.37	90.8935	3472.37	-108.964
3472.56	-114.594	3472.56	6.85665
3472.76	-170.489	3472.76	17.1634
3472.95	78.916	3472.95	88.2719
3473.15	302.532	3473.15	-30.7026
3473.34	-34.4355	3473.34	-46.5511
3473.54	82.713	3473.54	119.926
3473.73	35.6714	3473.73	132.219
3473.93	23.9297	3473.93	144.611
3474.13	-15.4217	3474.13	186.288
3474.32	11.7112	3474.32	95.5405
3474.52	277.529	3474.52	-15.4312
3474.71	-65.5619	3474.71	-58.5168
3474.91	-44.6514	3474.91	-72.2002
3475.1	-109.53	3475.1	49.3344
3475.3	-91.1906	3475.3	110.296
3475.49	-42.5348	3475.49	-48.615
3475.69	-51.2687	3475.69	52.1899
3475.88	-86.6027	3475.88	-126.205
3476.08	-131.147	3476.08	-96.3168
3476.28	-224.807	3476.28	56.3462
3476.47	-167.883	3476.47	-28.8155
3476.67	-113.568	3476.67	-86.5913
3476.86	-24.9507	3476.86	-35.9642
3477.06	-63.0216	3477.06	52.6821
3477.25	-15.1743	3477.25	-61.9428
3477.45	-102.109	3477.45	-5.63966
3477.64	-147.934	3477.64	61.9805
3477.84	-131.358	3477.84	103.8
3478.04	-4.393	3478.04	-22.2964
3478.23	-46.0447	3478.23	-173.72
3478.43	-79.3124	3478.43	186.032
3478.62	-12.789	3478.62	240.569
3478.82	-34.4634	3478.82	123.409
3479.01	57.0752	3479.01	240.371
3479.21	2.43314	3479.21	3.36258
3479.4	44.5097	3479.4	-89.4159
3479.6	62.3974	3479.6	-40.2766
3479.79	-45.5148	3479.79	10.8626
3479.99	42.7619	3479.99	41.9845
3480.19	99.1214	3480.19	-51.9211
3480.38	-159.036	3480.38	-7.25294
3480.58	89.5985	3480.58	-94.9988
3480.77	39.5354	3480.77	96.6598
3480.97	-16.0136	3480.97	95.1408
3481.16	-89.642	3481.16	101.154
3481.36	107.249	3481.36	-69.9007
3481.55	30.0525	3481.55	54.5632
3481.75	-53.3441	3481.75	162.227
3481.95	138.648	3481.95	235.073
3482.14	161.022	3482.14	198.291
3482.34	-55.0209	3482.34	184.582
3482.53	78.0275	3482.53	-153.942
3482.73	157.38	3482.73	62.041
3482.92	-56.7532	3482.92	128.248
3483.12	-43.9637	3483.12	-87.0102
3483.31	26.5468	3483.31	129.265
3483.51	-31.9298	3483.51	30.4611
3483.7	89.2939	3483.7	-100.543
3483.9	-138.794	3483.9	-153.365
3484.1	-160.101	3484.1	-35.5164
3484.29	-185.424	3484.29	-166.195
3484.49	-96.6565	3484.49	-40.8877
3484.68	35.5157	3484.68	-37.873
3484.88	138.005	3484.88	105.269
3485.07	-76.1819	3485.07	-0.9517
3485.27	0.85415	3485.27	34.0642
3485.46	-87.8959	3485.46	-51.1978
3485.66	122.655	3485.66	-114.859
3485.86	129.293	3485.86	-132.538
3486.05	75.2133	3486.05	-69.5482
3486.25	-51.5843	3486.25	102.214
3486.44	21.51	3486.44	199.764
3486.64	202.51	3486.64	176.123
3486.83	66.9292	3486.83	276.912
3487.03	126.875	3487.03	36.4426
3487.22	49.1449	3487.22	-143.087
3487.42	112.431	3487.42	-282.192
3487.61	199.318	3487.61	-110.795
3487.81	28.3929	3487.81	-99.7171
3488.01	-101.751	3488.01	124.131
3488.2	43.7876	3488.2	250.251
3488.4	-72.5811	3488.4	107.959
3488.59	44.7579	3488.59	81.2796
3488.79	-81.4816	3488.79	93.1343
3488.98	87.3081	3488.98	85.9356
3489.18	165.726	3489.18	190.981
3489.37	-69.2394	3489.37	27.7538
3489.57	-15.9019	3489.57	-35.7692
3489.77	59.624	3489.77	-141.411
3489.96	-98.8691	3489.96	104.818
3490.16	-96.9792	3490.16	-58.9807
3490.35	29.1049	3490.35	29.4113
3490.55	-28.101	3490.55	173.22
3490.74	-16.1818	3490.74	182.568
3490.94	19.2707	3490.94	54.9683
3491.13	-42.7453	3491.13	12.719
3491.33	45.8591	3491.33	66.2022
3491.52	13.6678	3491.52	112.892
3491.72	-41.8339	3491.72	-9.93434
3491.92	-62.754	3491.92	57.81
3492.11	-21.4898	3492.11	-18.5706
3492.31	-76.1291	3492.31	-37.0568
3492.5	-208.755	3492.5	109.079
3492.7	-117.45	3492.7	73.6625
3492.89	35.9934	3492.89	-196.393
3493.09	-165.927	3493.09	-13.2893
3493.28	-140.122	3493.28	22.9532
3493.48	69.3906	3493.48	77.6078
3493.68	46.1947	3493.68	102.349
3493.87	15.1824	3493.87	169.165
3494.07	-2.1429	3494.07	130.159
3494.26	-168.368	3494.26	10.3549
3494.46	30.3272	3494.46	160.682
3494.65	84.7592	3494.65	128.168
3494.85	-51.262	3494.85	-4.67256
3495.04	69.1612	3495.04	-29.7421
3495.24	-5.58407	3495.24	-116.562
3495.44	-62.9164	3495.44	-229.36
3495.63	-105.653	3495.63	-290.066
3495.83	-195.101	3495.83	-112.49
3496.02	-123.057	3496.02	-71.0261
3496.22	-110.005	3496.22	-30.9505
3496.41	-46.8247	3496.41	-5.52919
3496.61	25.3041	3496.61	-54.9311
3496.8	95.1917	3496.8	40.6603
3497	56.5358	3497	155.441
3497.19	-126.078	3497.19	100.39
3497.39	-22.3686	3497.39	6.77405
3497.59	68.0452	3497.59	-51.5341
3497.78	85.2558	3497.78	-227.447
3497.98	221.969	3497.98	-120.157
3498.17	254.102	3498.17	19.8653
3498.37	3.9794	3498.37	272.758
3498.56	-54.2766	3498.56	280.057
3498.76	-103.454	3498.76	160.58
3498.95	282.945	3498.95	56.0235
3499.15	44.1046	3499.15	166.565
3499.34	-31.0953	3499.34	209.97
3499.54	90.1266	3499.54	114.909
3499.74	23.2627	3499.74	35.6714
3499.93	72.0209	3499.93	155.669
3500.13	109.923	3500.13	88.3351
3500.32	249.197	3500.32	58.3162
3500.52	231.469	3500.52	-88.3472
3500.71	26.1535	3500.71	-110.632
3500.91	-18.4509	3500.91	57.5594
3501.1	-26.2594	3501.1	375.103
3501.3	-226.694	3501.3	17.264
3501.5	-205.973	3501.5	-167.887
3501.69	-68.7019	3501.69	62.2419
3501.89	-45.4687	3501.89	75.8692
3502.08	-191.546	3502.08	31.8386
3502.28	49.2016	3502.28	224.806
3502.47	-34.394	3502.47	265.923
3502.67	-244.214	3502.67	154.418
3502.86	-59.8561	3502.86	0.59554
3503.06	143.865	3503.06	-71.5679
3503.26	256.228	3503.26	-67.3052
3503.45	46.0187	3503.45	113.759
3503.65	46.5353	3503.65	130.923
3503.84	-20.4016	3503.84	79.6201
3504.04	-101.554	3504.04	167.71
3504.23	11.626	3504.23	108.969
3504.43	195.081	3504.43	126.865
3504.62	172.641	3504.62	164.343
3504.82	274.614	3504.82	237.82
3505.01	324.993	3505.01	224.781
3505.21	110.963	3505.21	275.305
3505.41	47.4173	3505.41	166.98
3505.6	87.169	3505.6	102.427
3505.8	182.156	3505.8	95.907
3505.99	108.339	3505.99	317.415
3506.19	200.889	3506.19	360.264
3506.38	274.174	3506.38	157.262
3506.58	119.045	3506.58	288.791
3506.77	123.133	3506.77	328.198
3506.97	213.548	3506.97	461.802
3507.17	266.598	3507.17	386.614
3507.36	337.304	3507.36	282.566
3507.56	103.111	3507.56	417.631
3507.75	105.001	3507.75	334.838
3507.95	283.482	3507.95	399.56
3508.14	260.279	3508.14	405.695
3508.34	317.515	3508.34	554.538
3508.53	215.894	3508.53	380.255
3508.73	291.199	3508.73	347.074
3508.92	328.992	3508.92	577.699
3509.12	338.039	3509.12	600.63
3509.32	400.523	3509.32	556.503
3509.51	249.17	3509.51	571.112
3509.71	386.945	3509.71	525.626
3509.9	545.156	3509.9	591.971
3510.1	448.825	3510.1	556.899
3510.29	466.768	3510.29	689.654
3510.49	592.969	3510.49	981.629
3510.68	445.775	3510.68	1087.56
3510.88	534.199	3510.88	1045.31
3511.08	672.835	3511.08	1091.05
3511.27	628.078	3511.27	1115.43
3511.47	738.237	3511.47	1062.5
3511.66	674.22	3511.66	1188.65
3511.86	802.805	3511.86	1467.91
3512.05	835.882	3512.05	1576.04
3512.25	925.791	3512.25	1501.71
3512.44	961.754	3512.44	1552.21
3512.64	1172.42	3512.64	1774.3
3512.83	1120.44	3512.83	1912.08
3513.03	1193.81	3513.03	1973.78
3513.23	1577.27	3513.23	2022.98
3513.42	1511.16	3513.42	2176.49
3513.62	1651.54	3513.62	2272.78
3513.81	1526.05	3513.81	2609.1
3514.01	1522.03	3514.01	2393.93
3514.2	1539.47	3514.2	2495.9
3514.4	1330.9	3514.4	2502.19
3514.59	1385.39	3514.59	2431.85
3514.79	1216.27	3514.79	2343.89
3514.99	1287.26	3514.99	2090.14
3515.18	1381.33	3515.18	1910.2
3515.38	1076.89	3515.38	1657.59
3515.57	705.903	3515.57	1245.16
3515.77	465.391	3515.77	1058.46
3515.96	421.697	3515.96	559.254
3516.16	120.406	3516.16	249.425
3516.35	-175.031	3516.35	-393.314
3516.55	-335.354	3516.55	-803.667
3516.74	-823.299	3516.74	-1141.84
3516.94	-1060.31	3516.94	-1313.8
3517.14	-1106.19	3517.14	-1746.08
3517.33	-1320.45	3517.33	-2024
3517.53	-1285.85	3517.53	-2271.5
3517.72	-1536.93	3517.72	-2557.92
3517.92	-1524.27	3517.92	-2434.28
3518.11	-1627.72	3518.11	-2426.28
3518.31	-1511.53	3518.31	-2417.74
3518.5	-1331.39	3518.5	-2493.29
3518.7	-1476.43	3518.7	-2534.8
3518.9	-1641.64	3518.9	-2474.31
3519.09	-1406.45	3519.09	-2342.16
3519.29	-1287.31	3519.29	-2217.57
3519.48	-998.853	3519.48	-2024.66
3519.68	-1088.29	3519.68	-1916.74
3519.87	-1139.13	3519.87	-1770.93
3520.07	-1166.63	3520.07	-1728.05
3520.26	-991.723	3520.26	-1431.53
3520.46	-930.249	3520.46	-1394.23
3520.66	-954.793	3520.66	-1386.69
3520.85	-1019.15	3520.85	-1380.26
3521.05	-753.88	3521.05	-1233.5
3521.24	-625.895	3521.24	-1075.74
3521.44	-558.482	3521.44	-957.824
3521.63	-533.638	3521.63	-874.877
3521.83	-567.47	3521.83	-888.553
3522.02	-463.779	3522.02	-828.996
3522.22	-599.34	3522.22	-792.107
3522.41	-284.491	3522.41	-697.03
3522.61	-274.234	3522.61	-673.449
3522.81	-300.747	3522.81	-623.713
3523	-360.112	3523	-720.874
3523.2	-347.035	3523.2	-706.826
3523.39	-324.865	3523.39	-604.93
3523.59	-178.797	3523.59	-369.617
3523.78	-267.055	3523.78	-264.368
3523.98	-245.279	3523.98	-412.586
3524.17	-198.098	3524.17	-459.661
3524.37	-475.322	3524.37	-363.249
3524.56	-402.439	3524.56	-435.27
3524.76	-269.722	3524.76	-391.926
3524.96	-247.351	3524.96	-355.224
3525.15	-267.226	3525.15	-267.508
3525.35	-180.881	3525.35	-120.77
3525.54	-71.481	3525.54	-23.8551
3525.74	-170.913	3525.74	-215.543
3525.93	-196.769	3525.93	-214.723
3526.13	-80.7324	3526.13	-54.8668
3526.32	9.43556	3526.32	-177.613
3526.52	-80.4062	3526.52	-236.268
3526.72	-190.087	3526.72	-235.62
3526.91	-202.437	3526.91	-179.659
3527.11	-77.3053	3527.11	-279.202
3527.3	-141.363	3527.3	-306.904
3527.5	-142.505	3527.5	-298.759
3527.69	-109.745	3527.69	-172.385
3527.89	-98.9944	3527.89	-168.603
3528.08	-168.656	3528.08	-228.917
3528.28	-250.513	3528.28	-169.3
3528.48	-169.93	3528.48	-162.395
3528.67	-107.66	3528.67	-275.528
3528.87	-40.7583	3528.87	-166.029
3529.06	-20.0924	3529.06	-197.245
3529.26	50.1492	3529.26	-218.258
3529.45	-46.0407	3529.45	-314.88
3529.65	-0.28137	3529.65	-308.941
3529.84	59.5077	3529.84	-166.273
3530.04	7.71783	3530.04	77.0113
3530.23	55.4575	3530.23	42.2251
3530.43	51.0519	3530.43	-20.0917
3530.63	-102.764	3530.63	-130.984
3530.82	-7.35817	3530.82	32.4002
3531.02	199.093	3531.02	-99.403
3531.21	129.894	3531.21	-138.686
3531.41	123.433	3531.41	-20.2668
3531.6	122.489	3531.6	-55.8789
3531.8	48.6422	3531.8	-203.855
3531.99	-204.718	3531.99	-112.911
3532.19	-64.9869	3532.19	96.0609
3532.39	-17.4446	3532.39	22.8915
3532.58	-26.8631	3532.58	-156.374
3532.78	-289.015	3532.78	-95.5939
3532.97	36.515	3532.97	-38.3408
3533.17	127.23	3533.17	61.4878
3533.36	-2.38299	3533.36	-95.2281
3533.56	6.25536	3533.56	-355.921
3533.75	165.725	3533.75	-187.623
3533.95	60.4165	3533.95	-36.3496
3534.14	-75.2677	3534.14	22.3041
3534.34	-158.811	3534.34	-130.835
3534.54	-121.688	3534.54	-70.2298
3534.73	-158.678	3534.73	63.0566
3534.93	-178.266	3534.93	57.9455
3535.12	-105.552	3535.12	-173.663
3535.32	-102.249	3535.32	-175.989
3535.51	-285.377	3535.51	52.8366
3535.71	-58.3542	3535.71	141.184
3535.9	-159.09	3535.9	-52.2617
3536.1	-101.782	3536.1	33.2034
3536.3	36.3844	3536.3	-298.497
3536.49	2.3306	3536.49	-86.5303
3536.69	-291.824	3536.69	-7.56401
3536.88	-210.167	3536.88	-30.1803
3537.08	-61.7999	3537.08	109.82
3537.27	-3.93507	3537.27	-82.5838
3537.47	-213.991	3537.47	-98.3196
3537.66	27.5161	3537.66	-75.0152
3537.86	8.27619	3537.86	-103.285
3538.05	-77.908	3538.05	-64.325
3538.25	-232.023	3538.25	-153.614
3538.45	-301.35	3538.45	-183.522
3538.64	-241.372	3538.64	-197.921
3538.84	-251.377	3538.84	-247.795
3539.03	16.3316	3539.03	-97.1462
3539.23	25.5431	3539.23	52.807
3539.42	73.0401	3539.42	-113.063
3539.62	32.5067	3539.62	-72.8809
3539.81	3.53445	3539.81	124.339
3540.01	-98.5743	3540.01	-40.5984
3540.21	-67.3073	3540.21	3.62537
3540.4	-262.947	3540.4	-24.5617
3540.6	19.4222	3540.6	-148.934
3540.79	32.5096	3540.79	-87.9779
3540.99	29.0134	3540.99	-71.7957
3541.18	-78.8775	3541.18	10.3948
3541.38	-50.4794	3541.38	45.2681
3541.57	-9.00691	3541.57	95.3006
3541.77	-77.6678	3541.77	-188.92
3541.96	135.24	3541.96	-138.29
3542.16	56.4283	3542.16	22.1089
3542.36	-15.3871	3542.36	-144.498
3542.55	41.9086	3542.55	-214.488
3542.75	199.823	3542.75	-162.047
3542.94	216.455	3542.94	-34.7788
3543.14	-64.4066	3543.14	47.1996
3543.33	-77.5768	3543.33	-3.53569
3543.53	-58.0694	3543.53	-20.7065
3543.72	-176.891	3543.72	-119.824
3543.92	-229.541	3543.92	60.8151
3544.12	33.0934	3544.12	-181.872
3544.31	14.6259	3544.31	-308.962
3544.51	14.3706	3544.51	13.368
3544.7	-106.266	3544.7	15.1281
3544.9	92.9156	3544.9	-5.58429
3545.09	-13.8961	3545.09	-65.0854
3545.29	130.685	3545.29	30.8023
3545.48	33.7464	3545.48	38.9583
3545.68	-59.8189	3545.68	-53.7279
3545.87	-67.3085	3545.87	-14.1528
3546.07	-38.1124	3546.07	23.0998
3546.27	39.7835	3546.27	89.5521
3546.46	-61.308	3546.46	176.424
3546.66	-22.4804	3546.66	-32.3732
3546.85	17.3643	3546.85	103.556
3547.05	-113.684	3547.05	3.09775
3547.24	-36.3378	3547.24	-0.77061
3547.44	23.59	3547.44	-2.16786
3547.63	67.0934	3547.63	-104.704
3547.83	37.2748	3547.83	73.9255
3548.03	28.3436	3548.03	-54.4652
3548.22	-2.08666	3548.22	-27.6546
3548.42	-38.5043	3548.42	181.876
3548.61	28.5968	3548.61	166.637
3548.81	-19.3854	3548.81	-11.8764
3549	131.84	3549	30.8222
3549.2	223.959	3549.2	102.712
3549.39	6.76229	3549.39	-152.624
3549.59	155.943	3549.59	-156.497
3549.78	12.0029	3549.78	-111.901
3549.98	-141.748	3549.98	-82.3235
3550.18	37.3024	3550.18	135.657
3550.37	-92.6344	3550.37	55.857
3550.57	-114.653	3550.57	79.3863
3550.76	-129.855	3550.76	-54.9589
3550.96	-199.351	3550.96	56.0074
3551.15	-199.151	3551.15	-83.734
3551.35	-87.1666	3551.35	-68.4005
3551.54	122.997	3551.54	61.4998
3551.74	-0.15907	3551.74	74.7702
3551.94	25.7753	3551.94	34.0247
3552.13	56.4116	3552.13	134.082
3552.33	-16.0395	3552.33	162.26
3552.52	-29.773	3552.52	89.1656
3552.72	-182.691	3552.72	98.996
3552.91	-28.2016	3552.91	-87.8624
3553.11	145.283	3553.11	11.6718
3553.3	-121.247	3553.3	-40.7174
3553.5	-205.097	3553.5	-114.338
3553.7	-153.565	3553.7	-81.5865
3553.89	-53.6414	3553.89	-170.149
3554.09	-37.3158	3554.09	-186.209
3554.28	49.7223	3554.28	-199.748
3554.48	68.9775	3554.48	-83.3607
3554.67	187.148	3554.67	54.5507
3554.87	-51.1754	3554.87	-133.227
3555.06	127.797	3555.06	-363.712
3555.26	0.15586	3555.26	-183.319
3555.45	-93.0043	3555.45	21.2445
3555.65	-203.181	3555.65	228.882
3555.85	1.93412	3555.85	223.505
3556.04	73.8517	3556.04	29.0333
3556.24	-14.5186	3556.24	74.7805
3556.43	66.7278	3556.43	110.754
3556.63	19.3886	3556.63	59.3506
3556.82	-21.8441	3556.82	-99.1425
3557.02	-86.1809	3557.02	-146.642
3557.21	-78.1312	3557.21	-51.5633
3557.41	-157.599	3557.41	22.1874
3557.6	-209.383	3557.6	-98.0866
3557.8	-11.9742	3557.8	-232.173
3558	-177.163	3558	-23.0548
3558.19	-205.84	3558.19	-114.018
3558.39	-193.3	3558.39	-48.2553
3558.58	58.0532	3558.58	11.9294
3558.78	231.413	3558.78	16.724
3558.97	23.0684	3558.97	17.8122
3559.17	-159.189	3559.17	-256.62
3559.36	-173.963	3559.36	-145.279
3559.56	-131.452	3559.56	-45.9621
3559.76	-60.9487	3559.76	-252.056
3559.95	148.758	3559.95	-172.846
3560.15	26.5762	3560.15	-28.2167
3560.34	-49.5899	3560.34	149.437
3560.54	-131.143	3560.54	198.612
3560.73	47.3107	3560.73	239.197
3560.93	-134.84	3560.93	135.175
3561.12	-71.6029	3561.12	72.634
3561.32	51.7178	3561.32	-248.533
3561.52	95.4243	3561.52	-81.2228
3561.71	18.6242	3561.71	233.777
3561.91	-44.6729	3561.91	-132.718
3562.1	-19.3586	3562.1	-179.796
3562.3	106.871	3562.3	-125.949
3562.49	95.0133	3562.49	-177.782
3562.69	13.0615	3562.69	-117.505
3562.88	79.0058	3562.88	-0.13476
3563.08	87.9381	3563.08	-0.28348
3563.27	17.5547	3563.27	52.3429
3563.47	111.958	3563.47	-75.4521
3563.67	52.9547	3563.67	-139.357
3563.86	133.755	3563.86	-165.557
3564.06	78.4659	3564.06	-53.3395
3564.25	12.0917	3564.25	82.0016
3564.45	95.5302	3564.45	22.7627
3564.64	81.9741	3564.64	117.632
3564.84	-77.8858	3564.84	-6.60391
3565.03	-90.8573	3565.03	215.041
3565.23	-144.744	3565.23	61.3624
3565.43	27.8564	3565.43	125.163
3565.62	-67.9491	3565.62	64.2543
3565.82	46.9486	3565.82	-58.7494
3566.01	-83.0427	3566.01	-83.2357
3566.21	52.9802	3566.21	-27.1992
3566.4	-49.5846	3566.4	20.9566
3566.6	115.256	3566.6	57.3207
3566.79	-15.8077	3566.79	102.479
3566.99	-105.982	3566.99	-86.5811
3567.18	-41.0718	3567.18	19.1358
3567.38	-123.574	3567.38	90.4329
3567.58	-122.181	3567.58	58.0211
3567.77	-66.8851	3567.77	142.915
3567.97	-89.6785	3567.97	-12.0749
3568.16	-8.45787	3568.16	110.358
3568.36	-21.4255	3568.36	-58.1908
3568.55	-81.5881	3568.55	-158.032
3568.75	-181.855	3568.75	-118.178
3568.94	-132.332	3568.94	53.6577
3569.14	-176.924	3569.14	70.9711
3569.34	-186.027	3569.34	55.6653
3569.53	3.964	3569.53	32.6512
3569.73	117.258	3569.73	44.7424
3569.92	10.5634	3569.92	106.25
3570.12	51.1821	3570.12	142.58
3570.31	64.5121	3570.31	-29.4724
3570.51	-7.6531	3570.51	-192.417
3570.7	227.978	3570.7	16.8322
3570.9	270.198	3570.9	116.965
3571.09	0.50487	3571.09	-146.925
3571.29	78.3998	3571.29	-71.7331
3571.49	71.7898	3571.49	39.4509
3571.68	81.3831	3571.68	100.84
3571.88	-5.31324	3571.88	121.746
3572.07	2.00373	3572.07	33.9731
3572.27	-103.368	3572.27	23.8176
3572.46	123.164	3572.46	120.369
3572.66	123.693	3572.66	-63.8846
3572.85	159.212	3572.85	-35.8554
3573.05	-45.0833	3573.05	68.8524
3573.25	25.4105	3573.25	13.2425
3573.44	-146.6	3573.44	195.225
3573.64	-72.3081	3573.64	146.413
3573.83	-4.80547	3573.83	24.2172
3574.03	68.9101	3574.03	177.142
3574.22	46.6365	3574.22	153.384
3574.42	152.667	3574.42	-6.76735
3574.61	-83.1056	3574.61	50.3757
3574.81	-77.0889	3574.81	-56.4978
3575	115.915	3575	-103.792
3575.2	92.6075	3575.2	-210.303
3575.4	84.8958	3575.4	51.4779
3575.59	-95.1125	3575.59	117.865
3575.79	-197.711	3575.79	112.467
3575.98	-24.3963	3575.98	21.7904
3576.18	-21.0714	3576.18	-68.37
3576.37	42.8578	3576.37	-185.724
3576.57	-2.81674	3576.57	-161.183
3576.76	204.999	3576.76	-18.2589
3576.96	139.501	3576.96	38.8451
3577.16	140.393	3577.16	0.93232
3577.35	-13.3193	3577.35	-82.9873
3577.55	-129.028	3577.55	-42.1013
3577.74	118.373	3577.74	46.9003
3577.94	-49.2136	3577.94	13.9217
3578.13	-200.99	3578.13	-153.541
3578.33	-213.662	3578.33	-145.997
3578.52	-53.0381	3578.52	49.0416
3578.72	-11.924	3578.72	37.3639
3578.92	187.978	3578.92	47.8664
3579.11	-12.3311	3579.11	21.9526
3579.31	118.256	3579.31	-67.9678
3579.5	-103.853	3579.5	-42.5825
3579.7	-134.353	3579.7	157.418
3579.89	106.36	3579.89	-103.762
3580.09	95.7825	3580.09	-200.626
3580.28	13.509	3580.28	-249.684
3580.48	156.432	3580.48	-167.447
3580.67	92.0448	3580.67	-206.127
3580.87	213.446	3580.87	-14.2256
3581.07	117.236	3581.07	5.75972
3581.26	33.4231	3581.26	72.2388
3581.46	2.61347	3581.46	187.623
3581.65	-109.087	3581.65	-69.8766
3581.85	50.6255	3581.85	-28.4576
3582.04	77.7472	3582.04	-76.9231
3582.24	-13.3274	3582.24	-7.08267
3582.43	136.394	3582.43	-45.7481
3582.63	74.6064	3582.63	-51.029
3582.82	-4.69354	3582.82	77.971
3583.02	1.59674	3583.02	-149.044
3583.22	0.98323	3583.22	103.134
3583.41	129.873	3583.41	66.6184
3583.61	-6.42709	3583.61	-34.2822
3583.8	-3.91568	3583.8	-84.2641
3584	187.005	3584	-129.531
3584.19	-17.7702	3584.19	39.008
3584.39	52.2506	3584.39	14.641
3584.58	83.8618	3584.58	84.0588
3584.78	26.9612	3584.78	79.0579
3584.98	-39.5489	3584.98	210.142
3585.17	86.3373	3585.17	44.82
3585.37	106.927	3585.37	62.8039
3585.56	-58.1735	3585.56	-111.397
3585.76	-114.163	3585.76	-209.98
3585.95	-145.942	3585.95	143.852
3586.15	128.981	3586.15	232.49
3586.34	316.801	3586.34	97.8216
3586.54	206.612	3586.54	43.4382
3586.74	-95.8894	3586.74	149.336
3586.93	-107.8	3586.93	64.8198
3587.13	-17.2138	3587.13	-49.7023
3587.32	72.676	3587.32	-82.5186
3587.52	17.675	3587.52	-62.9201
3587.71	-94.4145	3587.71	-15.9035
3587.91	64.6052	3587.91	244.728
3588.1	225.828	3588.1	42.7641
3588.3	237.847	3588.3	5.09463
3588.49	145.357	3588.49	4.41021
3588.69	-113.144	3588.69	129.808
3588.89	-20.0552	3588.89	92.0906
3589.08	34.5307	3589.08	-29.9317
3589.28	-149.38	3589.28	-22.5482
3589.47	-27.0808	3589.47	7.44999
3589.67	-41.8706	3589.67	-22.4339
3589.86	-18.7515	3589.86	-6.00356
3590.06	86.2708	3590.06	-86.6681
3590.25	153.089	3590.25	-76.9387
3590.45	149.199	3590.45	-45.5241
3590.65	96.5965	3590.65	15.3727
3590.84	147.186	3590.84	-100.845
3591.04	-19.2286	3591.04	-150.367
3591.23	-183.439	3591.23	65.5162
3591.43	-287.14	3591.43	-102.486
3591.62	-130.131	3591.62	-130.37
3591.82	70.2882	3591.82	2.55942
3592.01	89.6099	3592.01	33.1939
3592.21	-59.4722	3592.21	-10.6776
3592.4	89.2365	3592.4	-105.064
3592.6	41.6341	3592.6	-19.9676
3592.8	118.923	3592.8	-90.4853
3592.99	296.609	3592.99	39.092
3593.19	226.498	3593.19	-55.3247
3593.38	30.8968	3593.38	-203.427
3593.58	-161.894	3593.58	-157.812
3593.77	-55.3753	3593.77	-126.083
3593.97	170.246	3593.97	30.5511
3594.16	80.3633	3594.16	88.2788
3594.36	-87.7284	3594.36	-25.6081
3594.56	-25.2312	3594.56	-4.5125
3594.75	174.657	3594.75	-36.9305
3594.95	203.843	3594.95	-211.553
3595.14	55.1326	3595.14	-137.87
3595.34	-52.5688	3595.34	-187.172
3595.53	241.541	3595.53	-99.8573
3595.73	66.2585	3595.73	-128.029
3595.92	131.679	3595.92	-157.196
3596.12	6.69625	3596.12	-33.669
3596.31	-78.0959	3596.31	56.6434
3596.51	-94.199	3596.51	35.1386
3596.71	58.7895	3596.71	-38.3797
3596.9	-104.425	3596.9	-106.402
3597.1	23.8646	3597.1	74.7808
3597.29	102.063	3597.29	166.278
3597.49	95.9724	3597.49	14.7931
3597.68	19.09	3597.68	-23.4789
3597.88	106.51	3597.88	-69.5465
3598.07	93.0269	3598.07	-46.9203
3598.27	-71.3656	3598.27	-178.408
3598.47	-178.269	3598.47	-141.314
3598.66	-13.2806	3598.66	-77.2322
3598.86	40.605	3598.86	56.1449
3599.05	-121.305	3599.05	-26.8718
3599.25	-36.707	3599.25	-73.1742
3599.44	-145.498	3599.44	-66.8597
3599.64	-54.7805	3599.64	164.468
3599.83	-116.06	3599.83	136.8
3600.03	-235.744	3600.03	21.7254
3600.22	-42.0371	3600.22	-66.8633
3600.42	47.6593	3600.42	-42.1689
3600.62	2.94752	3600.62	9.11239
3600.81	-64.6669	3600.81	49.3895
3601.01	-84.4774	3601.01	-26.3272
3601.2	12.7211	3601.2	-66.4296
3601.4	1.63013	3601.4	-101.815
3601.59	23.5473	3601.59	-83.3879
3601.79	82.4671	3601.79	135.143
3601.98	68.6829	3601.98	-96.2314
3602.18	39.0897	3602.18	-123.421
3602.38	144.886	3602.38	-130.227
3602.57	74.9741	3602.57	-113.245
3602.77	34.5596	3602.77	17.5316
3602.96	146.549	3602.96	71.315
3603.16	218.448	3603.16	23.6126
3603.35	126.457	3603.35	-177.173
3603.55	125.974	3603.55	-50.5461
3603.74	-30.6068	3603.74	6.58493
3603.94	-106.191	3603.94	-194.69
3604.14	-24.1848	3604.14	-187.98
3604.33	160.211	3604.33	-82.0864
3604.53	92.2993	3604.53	-134.605
3604.72	157.585	3604.72	-89.7283
3604.92	137.774	3604.92	-150.045
3605.11	-42.127	3605.11	-45.0472
3605.31	70.8819	3605.31	52.267
3605.5	51.3989	3605.5	73.1939
3605.7	3.41816	3605.7	164.425
3605.89	-46.0666	3605.89	139.349
3606.09	-130.96	3606.09	-20.2413
3606.29	24.9355	3606.29	123.752
3606.48	104.723	3606.48	171.733
3606.68	304.809	3606.68	49.91
3606.87	33.9986	3606.87	51.8935
3607.07	-100.703	3607.07	140.591
3607.26	72.1062	3607.26	196.306
3607.46	111.623	3607.46	-69.3678
3607.65	-124.358	3607.65	-30.0374
3607.85	138.457	3607.85	-143.914
3608.04	177.463	3608.04	-210.704
3608.24	2.25889	3608.24	-172.111
3608.44	98.9467	3608.44	-0.33011
3608.63	268.132	3608.63	116.247
3608.83	83.322	3608.83	-37.7694
3609.02	108.721	3609.02	-43.5715
3609.22	149.33	3609.22	-75.9573
3609.41	23.2464	3609.41	-109.931
3609.61	-47.3346	3609.61	147.299
3609.8	-19.3198	3609.8	-46.277
3610	7.18605	3610	-20.0677

## Sheet: Fig 3b
Raman
PtSA/CeZrO2		PtSA/CeO2
Raman shift cm-1	Intensity (a.u.)	Raman shift cm-1	Intensity (a.u.)
50.0168	17.25	50.0168	16.75
51.0675	17.7507	51.0675	15.1691
52.1225	15.0014	52.1225	18.0883
53.173	17.7521	53.173	15.5074
54.2234	17.7528	54.2234	17.1766
55.2779	16.5035	55.2779	15.5957
56.3281	15.0043	56.3281	17.7648
57.3781	17.505	57.3781	17.434
58.4302	16.5057	58.4302	17.6031
59.4822	15.2564	59.4822	18.0223
60.5319	17.7571	60.5319	17.9414
61.5814	16.2578	61.5814	16.8605
62.6352	16.5085	62.6352	16.7797
63.6845	16.0092	63.6845	16.4488
64.7337	18.7599	64.7337	18.118
65.7828	18.0106	65.7828	15.2871
66.8339	16.0114	66.8339	14.2063
67.8849	16.5121	67.8849	17.1254
68.9337	15.5128	68.9337	16.5445
69.9823	18.0135	69.9823	16.9637
71.0308	18.5142	71.0308	15.3828
72.0792	17.0149	72.0792	14.802
73.1318	18.7656	73.1318	16.2211
74.18	16.0163	74.18	17.1402
75.228	17.517	75.228	16.8094
76.2759	16.2677	76.2759	15.9785
77.3237	16.5185	77.3237	13.8977
78.3714	17.2692	78.3714	14.5668
79.419	16.7699	79.419	17.2359
80.4665	17.5206	80.4665	16.6551
81.5138	17.7713	81.5138	15.3242
82.5632	18.522	82.5632	18.7434
83.6124	15.0227	83.6124	18.1625
84.6594	18.7734	84.6594	15.3316
85.7063	18.7741	85.7063	13.5008
86.753	17.0248	86.753	14.9199
87.7996	16.0256	87.7996	15.5891
88.8462	19.2763	88.8462	16.2582
89.8926	17.277	89.8926	16.4274
90.9389	17.2777	90.9389	16.3465
91.985	18.2784	91.985	16.0156
93.0289	17.5291	93.0289	14.6848
94.0727	18.5298	94.0727	16.8539
95.1186	18.0305	95.1186	14.7731
96.1643	17.5312	96.1643	14.4422
97.2098	17.5319	97.2098	14.8613
98.2553	17.7827	98.2553	14.7805
99.3007	18.0334	99.3007	14.1996
100.346	18.2841	100.346	15.8688
101.391	18.5348	101.391	17.5379
102.436	19.7855	102.436	13.707
103.477	18.2862	103.477	16.6262
104.521	20.7869	104.521	14.0453
105.566	21.0376	105.566	16.2145
106.611	26.2883	106.611	16.1336
107.655	33.789	107.655	19.3027
108.697	46.5397	108.697	29.7219
109.739	75.5405	109.739	34.391
110.783	112.041	110.783	55.3102
111.827	156.542	111.827	76.7293
112.871	218.793	112.871	94.1485
113.91	275.043	113.91	126.068
114.954	326.544	114.954	154.237
115.998	361.545	115.998	175.406
117.039	378.545	117.039	185.575
118.08	392.046	118.08	184.994
119.123	402.047	119.123	194.663
120.166	427.298	120.166	202.332
121.205	427.298	121.205	214.002
122.248	450.549	122.248	221.421
123.29	481.8	123.29	238.34
124.328	504.8	124.328	261.509
125.371	528.551	125.371	269.178
126.411	537.552	126.411	273.347
127.451	546.552	127.451	279.766
128.493	555.303	128.493	289.686
129.531	570.304	129.531	286.605
130.573	565.555	130.573	271.524
131.612	557.055	131.612	278.193
132.652	550.306	132.652	267.862
133.691	532.307	133.691	274.281
134.731	535.057	134.731	268.7
135.77	550.808	135.77	259.37
136.809	543.559	136.809	257.789
137.848	546.56	137.848	268.208
138.887	561.81	138.887	272.877
139.925	552.811	139.925	272.546
140.964	546.062	140.964	283.965
142.002	551.563	142.002	281.884
143.041	542.563	143.041	289.804
144.079	561.564	144.079	293.973
145.117	566.565	145.117	297.142
146.153	565.315	146.153	300.811
147.193	589.566	147.193	301.23
148.228	560.817	148.228	315.149
149.266	577.817	149.266	315.818
150.304	583.818	150.304	313.738
151.339	575.319	151.339	318.157
152.376	583.57	152.376	328.826
153.413	587.82	153.413	333.495
154.448	580.321	154.448	339.664
155.485	585.322	155.485	347.083
156.522	592.572	156.522	346.002
157.557	582.323	157.557	338.672
158.593	576.574	158.593	327.591
159.63	572.325	159.63	325.76
160.664	573.575	160.664	316.679
161.698	572.576	161.698	312.098
162.734	573.827	162.734	306.017
163.77	564.577	163.77	309.686
164.804	562.828	164.804	300.605
165.838	561.829	165.838	298.025
166.874	557.829	166.874	299.194
167.907	571.58	167.907	307.613
168.943	563.831	168.943	304.282
169.976	565.082	169.976	303.701
171.009	564.082	171.009	298.37
172.042	555.583	172.042	300.039
173.077	567.084	173.077	308.459
174.11	577.334	174.11	293.628
175.142	574.335	175.142	303.547
176.177	566.586	176.177	306.466
177.209	583.587	177.209	304.385
178.242	590.587	178.242	308.304
179.274	572.588	179.274	307.473
180.306	568.339	180.306	307.643
181.338	590.089	181.338	304.312
182.37	570.84	182.37	297.731
183.404	578.341	183.404	312.15
184.435	576.592	184.435	307.069
185.467	567.592	185.467	305.988
186.498	563.843	186.498	308.657
187.529	571.844	187.529	311.077
188.561	575.094	188.561	303.996
189.589	577.095	189.589	307.415
190.62	590.346	190.62	312.084
191.651	579.096	191.651	314.253
192.682	571.847	192.682	308.672
193.713	569.848	193.713	308.591
194.743	579.099	194.743	302.511
195.773	572.849	195.773	320.93
196.804	589.85	196.804	313.099
197.832	584.101	197.832	306.768
198.862	583.602	198.862	304.687
199.892	590.602	199.892	315.106
200.919	582.603	200.919	313.275
201.949	583.604	201.949	314.695
202.979	580.854	202.979	304.364
204.008	568.355	204.008	303.033
205.035	571.606	205.035	308.952
206.064	567.357	206.064	316.121
207.091	577.107	207.091	307.54
208.12	578.608	208.12	299.209
209.149	570.859	209.149	301.879
210.176	579.609	210.176	307.048
211.203	556.36	211.203	305.467
212.231	559.111	212.231	297.386
213.257	569.861	213.257	299.555
214.286	566.862	214.286	293.974
215.312	573.613	215.312	295.393
216.34	565.614	216.34	293.063
217.366	566.114	217.366	294.982
218.392	571.115	218.392	297.651
219.419	568.616	219.419	283.32
220.445	571.866	220.445	302.739
221.47	567.117	221.47	288.658
222.498	567.868	222.498	303.327
223.521	577.869	223.521	303.497
224.548	578.119	224.548	306.166
225.573	573.87	225.573	303.085
226.598	575.371	226.598	292.004
227.625	582.621	227.625	291.173
228.647	585.872	228.647	305.342
229.674	592.123	229.674	303.511
230.696	573.874	230.696	303.181
231.722	587.624	231.722	309.85
232.747	588.625	232.747	306.769
233.771	582.626	233.771	310.938
234.795	593.126	234.795	298.607
235.818	586.127	235.818	312.276
236.84	580.878	236.84	307.945
237.866	579.128	237.866	314.365
238.887	596.379	238.887	316.284
239.913	580.63	239.913	316.453
240.934	590.131	240.934	314.622
241.957	578.631	241.957	308.791
242.98	590.632	242.98	315.21
244.003	590.383	244.003	304.629
245.026	590.633	245.026	328.298
246.046	597.134	246.046	317.468
247.069	598.885	247.069	310.887
248.091	587.636	248.091	310.556
249.112	589.886	249.112	314.475
250.136	602.137	250.136	316.894
251.156	595.638	251.156	319.063
252.176	604.888	252.176	310.232
253.198	608.139	253.198	319.152
254.22	588.89	254.22	325.321
255.239	591.641	255.239	312.74
256.259	602.391	256.259	320.409
257.282	598.892	257.282	316.078
258.301	592.893	258.301	329.747
259.321	588.893	259.321	327.416
260.34	598.894	260.34	327.586
261.363	593.395	261.363	323.005
262.382	603.146	262.382	309.424
263.4	587.396	263.4	313.843
264.419	582.147	264.419	321.012
265.437	594.148	265.437	313.681
266.458	600.398	266.458	308.85
267.478	587.899	267.478	299.27
268.496	595.15	268.496	316.939
269.514	576.65	269.514	315.858
270.532	603.651	270.532	316.777
271.55	597.152	271.55	308.696
272.568	588.403	272.568	316.115
273.585	581.153	273.585	312.784
274.603	602.654	274.603	307.454
275.62	590.155	275.62	315.873
276.639	613.155	276.639	319.542
277.659	585.906	277.659	304.711
278.676	592.157	278.676	314.88
279.693	582.158	279.693	312.049
280.709	604.408	280.709	300.468
281.726	583.159	281.726	317.138
282.743	601.66	282.743	309.557
283.759	610.41	283.759	316.226
284.775	599.411	284.775	309.145
285.787	599.162	285.787	312.314
286.804	598.413	286.804	315.483
287.82	585.663	287.82	312.902
288.835	588.664	288.835	298.322
289.851	598.915	289.851	320.491
290.867	595.415	290.867	325.66
291.882	610.666	291.882	313.329
292.898	596.917	292.898	315.498
293.913	610.418	293.913	317.417
294.928	590.168	294.928	324.336
295.939	604.419	295.939	314.506
296.954	608.67	296.954	324.675
297.969	606.17	297.969	321.594
298.984	584.921	298.984	310.013
299.999	590.672	299.999	315.682
301.011	603.422	301.011	321.101
302.024	601.423	302.024	315.02
303.038	598.924	303.038	319.94
304.052	586.675	304.052	317.359
305.064	599.925	305.064	332.778
306.076	616.176	306.076	318.697
307.09	589.427	307.09	315.866
308.104	592.177	308.104	314.035
309.113	592.428	309.113	322.454
310.127	614.179	310.127	318.124
311.14	602.43	311.14	310.293
312.15	602.18	312.15	322.462
313.163	611.931	313.163	321.131
314.176	613.682	314.176	332.05
315.185	611.432	315.185	310.969
316.198	603.933	316.198	331.888
317.208	600.434	317.208	335.807
318.219	618.935	318.219	326.727
319.231	612.185	319.231	331.646
320.24	606.686	320.24	330.815
321.252	618.187	321.252	330.734
322.262	603.687	322.262	321.653
323.272	628.938	323.272	339.072
324.282	624.689	324.282	333.741
325.292	611.69	325.292	331.661
326.302	631.94	326.302	332.58
327.311	619.441	327.311	326.499
328.321	612.692	328.321	330.168
329.33	631.442	329.33	332.587
330.339	631.443	330.339	334.756
331.349	624.444	331.349	337.175
332.358	638.944	332.358	329.595
333.367	641.445	333.367	341.514
334.373	631.696	334.373	342.683
335.384	643.447	335.384	339.352
336.391	627.697	336.391	337.271
337.399	636.448	337.399	330.44
338.408	650.199	338.408	337.109
339.414	633.449	339.414	337.279
340.422	625.7	340.422	340.698
341.43	638.451	341.43	330.867
342.436	630.452	342.436	344.786
343.444	646.202	343.444	344.705
344.451	632.703	344.451	351.624
345.457	654.454	345.457	342.793
346.464	658.204	346.464	344.463
347.472	654.205	347.472	347.382
348.477	658.706	348.477	336.301
349.482	647.957	349.482	341.72
350.489	666.207	350.489	350.139
351.496	672.708	351.496	348.308
352.501	668.459	352.501	349.477
353.506	669.959	353.506	335.897
354.512	670.71	354.512	347.816
355.517	691.961	355.517	344.985
356.523	681.461	356.523	349.154
357.527	688.712	357.527	354.073
358.531	691.963	358.531	359.992
359.535	693.214	359.535	364.911
360.541	692.964	360.541	354.581
361.545	708.465	361.545	351
362.549	698.716	362.549	355.169
363.552	701.716	363.552	347.588
364.558	704.467	364.558	354.257
365.561	715.718	365.561	355.176
366.564	719.719	366.564	358.095
367.568	711.219	367.568	357.015
368.571	731.47	368.571	366.684
369.574	723.221	369.574	361.603
370.576	732.221	370.576	355.772
371.579	726.722	371.579	361.441
372.582	731.473	372.582	350.61
373.584	725.724	373.584	358.779
374.586	748.724	374.586	362.949
375.589	759.475	375.589	367.868
376.591	741.726	376.591	353.787
377.593	754.226	377.593	359.456
378.595	762.977	378.595	364.375
379.597	758.478	379.597	359.044
380.596	757.229	380.596	361.213
381.598	774.729	381.598	362.883
382.599	782.48	382.599	366.052
383.601	786.231	383.601	358.221
384.6	787.731	384.6	369.89
385.601	793.482	385.601	368.809
386.602	800.233	386.602	376.228
387.601	807.734	387.601	366.897
388.602	811.234	388.602	375.816
389.603	817.735	389.603	384.236
390.601	828.986	390.601	376.655
391.602	823.736	391.602	382.824
392.6	840.487	392.6	383.493
393.6	856.738	393.6	391.662
394.598	869.738	394.598	384.331
395.598	884.989	395.598	388
396.596	886.24	396.596	395.92
397.596	875.241	397.596	404.589
398.594	893.491	398.594	395.258
399.594	899.242	399.594	394.927
400.591	898.993	400.591	384.346
401.588	928.743	401.588	394.765
402.588	937.744	402.588	410.934
403.585	943.745	403.585	413.354
404.582	946.496	404.582	407.273
405.581	950.746	405.581	400.442
406.576	988.247	406.576	413.111
407.574	968.998	407.574	416.03
408.571	1005.75	408.571	413.949
409.568	1032.75	409.568	419.368
410.564	1044	410.564	419.538
411.56	1044.75	411.56	430.957
412.558	1063.5	412.558	431.126
413.552	1066.75	413.552	425.795
414.55	1097	414.55	436.214
415.544	1084	415.544	437.133
416.542	1109.5	416.542	443.052
417.536	1130.5	417.536	442.722
418.533	1146.76	418.533	439.641
419.527	1161.26	419.527	455.81
420.524	1190.26	420.524	443.479
421.517	1209.01	421.517	444.898
422.512	1207.26	422.512	454.817
423.507	1250.01	423.507	456.736
424.5	1261.51	424.5	467.906
425.497	1290.01	425.497	473.825
426.489	1311.01	426.489	475.494
427.484	1353.26	427.484	476.163
428.478	1379.51	428.478	490.082
429.471	1400.01	429.471	489.751
430.465	1418.76	430.465	490.42
431.459	1460.51	431.459	493.84
432.451	1492.52	432.451	506.759
433.445	1531.02	433.445	506.928
434.439	1546.27	434.439	527.347
435.43	1616.02	435.43	533.766
436.422	1639.02	436.422	548.685
437.417	1680.27	437.417	558.104
438.409	1756.52	438.409	574.024
439.4	1785.02	439.4	592.193
440.391	1891.52	440.391	604.362
441.386	1902.02	441.386	617.531
442.377	2015.77	442.377	624.2
443.368	2083.02	443.368	670.119
444.358	2169.77	444.358	687.038
445.349	2261.77	445.349	720.458
446.342	2342.78	446.342	748.877
447.334	2442.28	447.334	781.546
448.324	2542.78	448.324	839.215
449.314	2677.03	449.314	893.884
450.304	2839.28	450.304	924.803
451.294	2982.28	451.294	1014.72
452.284	3105.53	452.284	1108.14
453.274	3269.03	453.274	1220.06
454.263	3454.53	454.263	1339.98
455.253	3663.28	455.253	1461.9
456.242	3885.03	456.242	1707.32
457.232	4132.28	457.232	1942.74
458.221	4428.53	458.221	2299.66
459.21	4670.28	459.21	2721.83
460.199	4893.54	460.199	3283.49
461.188	5191.04	461.188	3985.41
462.176	5465.54	462.176	4774.83
463.165	5753.79	463.165	5550.25
464.154	5988.29	464.154	6125.17
465.142	6125.29	465.142	6320.59
466.13	6288.29	466.13	5890.01
467.119	6324.54	467.119	5141.43
468.107	6355.04	468.107	4284.85
469.095	6265.29	469.095	3491.02
470.083	6180.04	470.083	2842.69
471.07	6105.54	471.07	2347.36
472.056	5868.54	472.056	1975.02
473.042	5690.04	473.042	1648.19
474.029	5487.3	474.029	1436.11
475.016	5216.05	475.016	1260.78
476.004	5033.55	476.004	1134.45
476.991	4757.8	476.991	1046.87
477.974	4514.05	477.974	946.289
478.961	4315.05	478.961	864.458
479.948	4114.3	479.948	803.628
480.934	3846.3	480.934	770.047
481.919	3691.3	481.919	753.216
482.903	3454.55	482.903	719.135
483.89	3355.05	483.89	672.054
484.876	3103.3	484.876	654.723
485.858	2983.3	485.858	610.142
486.844	2828.3	486.844	619.311
487.83	2698.81	487.83	573.981
488.812	2562.56	488.812	572.4
489.798	2445.81	489.798	542.069
490.783	2309.56	490.783	550.988
491.765	2231.06	491.765	520.657
492.75	2136.31	492.75	517.576
493.734	2072.06	493.734	514.995
494.717	1942.31	494.717	490.415
495.702	1874.06	495.702	478.834
496.683	1783.06	496.683	468.503
497.668	1744.31	497.668	470.422
498.649	1681.56	498.649	467.091
499.633	1644.31	499.633	469.01
500.614	1583.06	500.614	443.179
501.598	1524.32	501.598	446.099
502.579	1477.57	502.579	450.518
503.563	1430.82	503.563	430.937
504.543	1389.82	504.543	444.106
505.527	1370.57	505.527	420.275
506.507	1279.82	506.507	425.444
507.491	1283.07	507.491	438.363
508.471	1221.32	508.471	426.783
509.452	1221.82	509.452	437.702
510.434	1176.82	510.434	425.621
511.413	1176.07	511.413	433.29
512.396	1126.82	512.396	427.959
513.375	1121.32	513.375	416.378
514.357	1103.57	514.357	426.797
515.338	1066.33	515.338	429.217
516.316	1049.89	516.316	411.709
517.297	1019.2	517.297	420.602
518.278	1015.07	518.278	423.036
519.256	981.467	519.256	416.617
520.235	950.157	520.235	417.218
521.215	940.288	521.215	418.721
522.195	942.891	522.195	424.893
523.174	928.249	523.174	415.69
524.154	919.383	524.154	421.892
525.131	903.001	525.131	410.318
526.111	891.89	526.111	408.253
527.089	880.231	527.089	420.576
528.067	875.218	528.067	410.117
529.046	851.971	529.046	409.116
530.023	839.048	530.023	417.919
531.001	829.995	531.001	412.831
531.98	816.111	531.98	416.308
532.957	820.205	532.957	408.608
533.934	810.699	533.934	417.142
534.911	805.987	534.911	404.92
535.89	804.542	535.89	412.39
536.866	784.647	536.866	419.407
537.843	787.431	537.843	420.066
538.819	785.175	538.819	417.146
539.795	776.08	539.795	428.77
540.772	766.399	540.772	424.02
541.748	769.935	541.748	425.464
542.724	760.087	542.724	415.296
543.7	754.221	543.7	423.04
544.676	756.049	544.676	426.372
545.651	754.513	545.651	427.566
546.627	740.921	546.627	426.79
547.602	730.052	547.602	423.708
548.578	740.566	548.578	419.179
549.553	742.226	549.553	421.265
550.528	743.421	550.528	418.66
551.503	735.769	551.503	427.696
552.476	735.154	552.476	427.175
553.451	738.853	553.451	428.911
554.426	735.923	554.426	434.51
555.4	736.328	555.4	439.572
556.373	732.501	556.373	441.895
557.347	735.203	557.347	436.079
558.322	739.95	558.322	428.809
559.294	723.009	559.294	429.333
560.268	723.445	560.268	432.095
561.242	722.107	561.242	422.277
562.214	731.775	562.214	415.425
563.188	728.432	563.188	425.446
564.16	738.875	564.16	425.352
564.882	730.974	564.882	429.684
565.863	723.72	565.863	413.569
566.849	725.716	566.849	415.703
567.83	749.463	567.83	421.088
568.816	743.709	568.816	409.722
569.797	735.955	569.797	423.857
570.782	733.452	570.782	416.991
571.763	731.198	571.763	418.876
572.746	748.194	572.746	412.76
573.729	730.441	573.729	410.145
574.712	743.187	574.712	423.279
575.694	742.433	575.694	411.664
576.675	741.93	576.675	421.548
577.657	733.676	577.657	414.183
578.64	754.422	578.64	430.817
579.62	748.169	579.62	414.952
580.602	744.165	580.602	421.336
581.584	732.911	581.584	408.471
582.564	728.407	582.564	402.605
583.545	737.154	583.545	410.24
584.527	743.9	584.527	414.624
585.507	759.896	585.507	412.009
586.488	754.893	586.488	408.144
587.469	752.639	587.469	404.028
588.449	743.385	588.449	412.413
589.428	747.382	589.428	399.547
590.409	759.128	590.409	410.682
591.388	759.874	591.388	402.816
592.369	758.871	592.369	404.451
593.347	748.867	593.347	403.835
594.326	739.363	594.326	408.47
595.306	755.61	595.306	405.354
596.285	756.856	596.285	405.739
597.265	749.352	597.265	403.873
598.243	754.349	598.243	388.258
599.221	759.595	599.221	407.642
600.199	751.591	600.199	405.777
601.179	744.088	601.179	415.411
602.157	751.334	602.157	415.796
603.134	738.83	603.134	403.18
604.112	744.077	604.112	399.065
605.089	746.573	605.089	404.449
606.067	751.319	606.067	401.334
607.046	740.316	607.046	404.468
608.023	734.312	608.023	401.853
609	744.808	609	396.487
609.977	729.805	609.977	400.122
610.954	730.051	610.954	376.256
611.931	744.297	611.931	400.391
612.907	746.293	612.907	410.025
613.884	723.79	613.884	397.41
614.86	721.036	614.86	401.294
615.836	731.282	615.836	394.929
616.81	729.529	616.81	398.564
617.786	718.525	617.786	395.198
618.762	717.021	618.762	395.833
619.738	713.768	619.738	398.217
620.714	724.764	620.714	400.102
621.688	709.76	621.688	393.986
622.663	708.257	622.663	387.621
623.639	698.503	623.639	397.005
624.614	695.749	624.614	388.39
625.587	696.746	625.587	389.274
626.562	697.242	626.562	391.659
627.537	706.988	627.537	387.043
628.51	691.235	628.51	395.928
629.485	682.981	629.485	385.812
630.46	681.727	630.46	399.947
631.432	663.224	631.432	395.581
632.407	668.72	632.407	396.716
633.379	656.966	633.379	380.85
634.354	647.713	634.354	393.485
635.326	657.709	635.326	396.619
636.298	642.205	636.298	401.004
637.272	657.952	637.272	397.638
638.246	630.198	638.246	393.773
639.217	637.694	639.217	399.657
640.189	630.191	640.189	402.542
641.163	648.187	641.163	384.176
642.134	625.433	642.134	397.311
643.105	622.93	643.105	402.195
644.079	620.176	644.079	402.58
645.048	626.672	645.048	395.214
646.021	623.418	646.021	401.849
646.992	620.165	646.992	413.233
647.963	597.911	647.963	407.868
648.935	610.658	648.935	407.753
649.904	605.654	649.904	411.887
650.876	602.15	650.876	397.022
651.847	597.646	651.847	409.656
652.817	598.643	652.817	405.291
653.787	590.389	653.787	410.175
654.757	607.135	654.757	402.06
655.727	590.132	655.727	412.944
656.697	589.878	656.697	409.579
657.667	583.374	657.667	410.463
658.637	578.621	658.637	425.848
659.606	580.617	659.606	414.232
660.576	566.363	660.576	418.117
661.543	573.11	661.543	423.251
662.514	570.106	662.514	427.886
663.482	568.352	663.482	414.02
664.453	566.349	664.453	421.155
665.42	559.345	665.42	420.789
666.386	552.091	666.386	431.674
667.357	553.838	667.357	436.308
668.324	530.584	668.324	433.443
669.292	556.08	669.292	420.577
670.261	530.577	670.261	430.712
671.227	528.073	671.227	430.846
672.195	532.819	672.195	430.731
673.164	512.816	673.164	425.365
674.13	522.312	674.13	433.5
675.095	520.558	675.095	424.634
676.065	514.305	676.065	420.769
677.031	502.301	677.031	413.903
677.997	494.797	677.997	421.038
678.964	488.794	678.964	417.672
679.931	500.29	679.931	423.057
680.897	487.286	680.897	421.442
681.862	482.782	681.862	403.826
682.827	477.279	682.827	424.461
683.794	470.025	683.794	418.595
684.761	464.021	684.761	409.48
685.726	442.518	685.726	409.364
686.69	451.264	686.69	421.499
687.655	455.01	687.655	423.633
688.619	450.507	688.619	423.018
689.584	428.503	689.584	403.902
690.552	446.249	690.552	405.787
691.516	434.746	691.516	404.921
692.48	417.492	692.48	415.056
693.444	420.988	693.444	399.69
694.408	417.485	694.408	396.325
695.372	411.981	695.372	395.209
696.336	412.477	696.336	402.844
697.299	405.224	697.299	398.728
698.263	387.47	698.263	390.613
699.226	389.966	699.226	390.247
700.189	388.713	700.189	383.632
701.152	386.209	701.152	379.516
702.115	367.455	702.115	391.901
703.078	362.952	703.078	378.535
704.041	360.198	704.041	376.42
705.004	350.444	705.004	380.304
705.966	352.441	705.966	362.439
706.929	349.437	706.929	380.073
707.891	348.683	707.891	370.458
708.854	340.68	708.854	357.842
709.812	330.426	709.812	364.477
710.774	326.922	710.774	373.111
711.736	334.419	711.736	359.746
712.698	325.165	712.698	357.13
713.66	327.661	713.66	359.015
714.621	309.657	714.621	362.15
715.583	308.154	715.583	356.034
716.541	310.65	716.541	360.919
717.502	297.646	717.502	359.303
718.463	308.143	718.463	348.188
719.424	293.389	719.424	355.072
720.384	293.135	720.384	342.207
721.343	284.382	721.343	341.841
722.303	290.628	722.303	349.226
723.264	294.124	723.264	352.36
724.223	274.371	724.223	343.995
725.182	269.367	725.182	344.879
726.142	275.113	726.142	342.764
727.102	271.36	727.102	332.398
728.059	270.856	728.059	344.533
729.019	264.602	729.019	338.167
729.979	268.349	729.979	335.802
730.935	262.845	730.935	333.186
731.895	257.341	731.895	334.571
732.853	243.338	732.853	328.205
733.81	256.584	733.81	321.59
734.77	247.83	734.77	341.474
735.725	252.077	735.725	324.359
736.685	238.323	736.685	328.993
737.642	229.319	737.642	326.378
738.599	241.566	738.599	332.012
739.556	241.562	739.556	331.897
740.513	242.308	740.513	324.531
741.472	236.054	741.472	322.416
742.427	227.801	742.427	335.55
743.385	225.797	743.385	320.935
744.34	216.293	744.34	319.819
745.296	214.29	745.296	320.704
746.253	223.786	746.253	329.089
747.209	224.282	747.209	328.973
748.165	219.279	748.165	335.108
749.121	211.275	749.121	321.492
750.077	207.271	750.077	321.127
751.031	210.768	751.031	331.511
751.987	208.764	751.987	323.896
752.942	222.26	752.942	318.78
753.898	212.507	753.898	316.915
754.853	201.753	754.853	327.549
755.807	205.499	755.807	324.434
756.762	201.246	756.762	327.318
757.717	203.992	757.717	326.203
758.67	204.488	758.67	314.087
759.625	205.235	759.625	328.722
760.58	192.981	760.58	322.606
761.533	196.477	761.533	326.991
762.485	199.724	762.485	322.875
763.44	200.47	763.44	321.51
764.394	193.466	764.394	322.394
765.347	184.213	765.347	318.779
766.299	193.209	766.299	315.163
767.253	185.455	767.253	326.798
768.207	191.202	768.207	312.432
769.159	180.698	769.159	322.317
770.111	188.194	770.111	322.701
771.063	187.191	771.063	320.086
772.016	189.937	772.016	331.22
772.968	184.933	772.968	310.105
773.921	182.679	773.921	318.74
774.873	186.676	774.873	313.624
775.824	173.672	775.824	316.509
776.775	182.418	776.775	323.143
777.726	183.415	777.726	309.778
778.677	180.661	778.677	330.662
779.63	174.157	779.63	328.047
780.581	168.654	780.581	314.931
781.531	178.4	781.531	318.316
782.482	175.396	782.482	315.45
783.432	178.143	783.432	325.335
784.382	177.389	784.382	317.219
785.333	182.385	785.333	326.604
786.283	174.132	786.283	320.988
787.233	176.128	787.233	307.873
788.183	174.624	788.183	323.007
789.133	166.871	789.133	318.892
790.082	168.117	790.082	318.026
791.032	174.113	791.032	327.411
791.98	168.61	791.98	310.045
792.929	172.356	792.929	321.93
793.878	171.102	793.878	325.314
794.828	165.599	794.828	315.699
795.777	169.345	795.777	317.083
796.724	171.841	796.724	332.468
797.673	164.088	797.673	321.352
798.622	161.834	798.622	323.487
799.568	161.83	799.568	323.371
800.517	159.327	800.517	316.506
801.465	161.573	801.465	321.14
802.412	161.069	802.412	324.525
803.36	161.565	803.36	323.159
804.307	157.312	804.307	315.294
805.255	162.808	805.255	317.678
806.203	161.054	806.203	319.813
807.149	148.051	807.149	310.697
808.095	161.047	808.095	312.582
809.042	156.793	809.042	306.967
809.988	151.54	809.988	320.601
810.935	157.286	810.935	315.986
811.881	156.782	811.881	314.37
812.828	162.279	812.828	310.005
813.774	157.025	813.774	322.889
814.719	159.771	814.719	316.024
815.666	150.268	815.666	319.908
816.609	157.764	816.609	313.793
817.556	144.51	817.556	308.177
818.5	151.257	818.5	320.812
819.445	147.003	819.445	318.446
820.392	152.999	820.392	314.581
821.334	154.996	821.334	312.965
822.28	149.242	822.28	322.1
823.225	150.988	823.225	312.484
824.169	143.485	824.169	310.369
825.113	149.981	825.113	319.503
826.057	148.977	826.057	320.138
827.001	147.974	827.001	320.522
827.945	150.47	827.945	310.907
828.888	147.716	828.888	311.791
829.832	150.463	829.832	311.676
830.773	151.959	830.773	312.81
831.719	142.205	831.719	310.195
832.66	157.202	832.66	312.579
833.605	146.448	833.605	320.464
834.546	149.444	834.546	311.598
835.489	145.94	835.489	322.733
836.432	144.937	836.432	320.117
837.373	146.683	837.373	317.502
838.316	149.929	838.316	311.887
839.258	151.926	839.258	311.021
840.199	142.172	840.199	319.906
841.143	143.168	841.143	320.04
842.083	149.915	842.083	320.925
843.024	149.911	843.024	319.809
843.966	147.907	843.966	306.194
844.908	137.404	844.908	315.828
845.848	143.4	845.848	317.213
846.787	143.896	846.787	313.097
847.731	145.893	847.731	318.732
848.671	148.389	848.671	310.116
849.61	148.635	849.61	314.001
850.55	140.382	850.55	323.635
851.491	143.128	851.491	312.02
852.432	141.124	852.432	316.654
853.371	143.871	853.371	321.789
854.31	143.367	854.31	312.923
855.249	131.363	855.249	324.808
856.188	142.36	856.188	306.942
857.127	142.606	857.127	320.077
858.07	141.102	858.07	320.711
859.008	141.099	859.008	321.596
859.947	143.595	859.947	310.98
860.885	146.841	860.885	323.615
861.823	146.588	861.823	321.249
862.761	144.084	862.761	320.634
863.699	138.58	863.699	326.268
864.637	137.826	864.637	307.403
865.575	141.823	865.575	318.537
866.513	141.069	866.513	328.672
867.451	132.815	867.451	306.306
868.388	140.812	868.388	312.441
869.326	143.808	869.326	319.326
870.263	135.554	870.263	312.96
871.2	143.801	871.2	322.595
872.138	143.047	872.138	331.729
873.075	139.043	873.075	328.864
874.012	147.04	874.012	318.998
874.948	148.536	874.948	321.883
875.885	136.282	875.885	321.517
876.822	139.529	876.822	327.652
877.755	143.525	877.755	324.536
878.691	149.271	878.691	331.671
879.628	143.018	879.628	329.555
880.564	136.764	880.564	321.94
881.5	138.51	881.5	320.824
882.436	134.257	882.436	327.709
883.37	144.003	883.37	321.343
884.304	136.499	884.304	317.228
885.24	130.496	885.24	330.362
886.176	138.492	886.176	327.747
887.111	132.738	887.111	327.381
888.043	136.985	888.043	321.766
888.978	133.981	888.978	315.4
889.914	133.727	889.914	327.285
890.847	135.724	890.847	308.669
891.78	129.22	891.78	331.054
892.715	145.466	892.715	331.688
893.648	139.463	893.648	327.073
894.581	137.209	894.581	322.707
895.516	141.705	895.516	337.342
896.448	135.201	896.448	316.726
897.381	129.198	897.381	321.111
898.315	136.694	898.315	331.495
899.246	130.69	899.246	330.88
900.18	131.937	900.18	331.764
901.112	129.183	901.112	334.899
902.044	130.679	902.044	323.034
902.978	131.676	902.978	333.168
903.908	137.172	903.908	323.553
904.842	140.168	904.842	321.437
905.772	134.915	905.772	319.072
906.705	127.411	906.705	326.706
907.635	132.157	907.635	329.091
908.568	131.654	908.568	323.725
909.498	136.9	909.498	311.86
910.431	130.646	910.431	330.994
911.36	132.893	911.36	320.379
912.293	135.389	912.293	313.263
913.222	130.885	913.222	330.398
914.153	132.132	914.153	314.032
915.083	130.378	915.083	329.917
916.014	130.374	916.014	322.551
916.945	136.121	916.945	317.686
917.873	131.617	917.873	323.07
918.804	129.363	918.804	325.455
919.734	132.36	919.734	327.339
920.662	137.106	920.662	327.724
921.592	129.602	921.592	329.108
922.522	133.849	922.522	309.493
923.45	131.595	923.45	315.127
924.38	127.091	924.38	328.012
925.309	131.337	925.309	329.646
926.237	135.084	926.237	321.031
927.165	136.08	927.165	329.165
928.094	130.576	928.094	310.8
929.021	123.323	929.021	323.934
929.951	130.069	929.951	310.069
930.878	128.315	930.878	328.204
931.807	135.062	931.807	316.588
932.734	130.808	932.734	327.723
933.66	130.304	933.66	335.357
934.589	133.801	934.589	331.492
935.516	132.047	935.516	317.126
936.442	117.543	936.442	322.261
937.369	132.54	937.369	310.895
938.297	126.286	938.297	310.53
939.224	127.282	939.224	327.914
940.15	127.029	940.15	322.549
941.076	124.025	941.076	320.933
942.002	127.521	942.002	331.318
942.93	129.268	942.93	323.952
943.855	126.264	943.855	317.587
944.781	126.01	944.781	331.471
945.707	126.007	945.707	325.106
946.632	132.003	946.632	328.99
947.558	128.249	947.558	330.625
948.483	129.746	948.483	327.509
949.408	125.992	949.408	334.894
950.333	125.988	950.333	320.028
951.256	126.985	951.256	323.163
952.181	133.231	952.181	330.047
953.106	126.727	953.106	327.932
954.031	134.474	954.031	330.566
954.956	130.47	954.956	331.451
955.88	132.466	955.88	330.335
956.803	130.212	956.803	321.72
957.727	123.459	957.727	331.604
958.651	125.419	958.651	324.534
959.576	131.635	959.576	331.41
960.498	129.661	960.498	322.212
961.422	124.598	961.422	324.997
962.344	125.598	962.344	342.834
963.267	121.705	963.267	322.651
964.191	127.589	964.191	327.848
965.113	124.259	965.113	331.746
966.034	131.557	966.034	332.967
966.958	127.771	966.958	321.718
967.881	132.443	967.881	321.755
968.802	122.984	968.802	340.06
969.723	125.408	969.723	331.063
970.646	127.368	970.646	334.514
971.567	130.302	971.567	333.824
972.488	123.195	972.488	328.061
973.411	123.248	973.411	330.692
974.332	123.911	974.332	331.326
975.252	124.71	975.252	323.007
976.175	121.679	976.175	331.964
977.095	123.363	977.095	333.43
978.016	125.76	978.016	326.478
978.936	128.977	978.936	322.48
979.856	126.881	979.856	331.596
980.778	126.68	980.778	324.041
981.696	125.294	981.696	322.154
982.618	123.645	982.618	322.717
983.537	125.145	983.537	330.889
984.457	124.534	984.457	317.373
985.377	122.76	985.377	318.84
986.296	121.92	986.296	325.167
987.216	122.844	987.216	322.141
988.135	123.381	988.135	321.74
989.052	124.537	989.052	324.683
989.973	122.119	989.973	323.152
990.89	121.006	990.89	326.616
991.811	125.979	991.811	323.203
992.728	123.841	992.728	325.866
993.647	125.249	993.647	320.769
994.565	123.378	994.565	319.991
995.482	120.497	995.482	322.219
996.4	121.912	996.4	320.725
997.319	121.446	997.319	325.151
998.235	121.573	998.235	322.633
999.155	121.749	999.155	321.936
1000.07	121.544	1000.07	319.335
1000.99	121.675	1000.99	316.912
1001.9	121.304	1001.9	320.823
1002.82	120.201	1002.82	317.067
1003.74	124.087	1003.74	316.798
1004.28	129.446	1004.28	319.517
1005.21	120.432	1005.21	322.162
1006.13	125.668	1006.13	314.307
1007.06	121.154	1007.06	314.202
1007.99	122.391	1007.99	316.097
1008.91	122.877	1008.91	329.742
1009.84	125.363	1009.84	319.887
1010.77	121.849	1010.77	321.782
1011.69	122.335	1011.69	328.926
1012.62	119.072	1012.62	328.571
1013.55	125.558	1013.55	328.716
1014.47	119.294	1014.47	303.111
1015.4	126.53	1015.4	318.256
1016.33	124.517	1016.33	315.901
1017.25	117.503	1017.25	327.546
1018.17	118.489	1018.17	321.191
1019.1	117.725	1019.1	318.086
1020.03	127.962	1020.03	311.231
1020.95	117.698	1020.95	326.626
1021.88	118.434	1021.88	309.521
1022.8	119.67	1022.8	320.416
1023.73	118.907	1023.73	316.811
1024.65	125.143	1024.65	310.956
1025.57	124.629	1025.57	321.351
1026.5	118.365	1026.5	311.745
1027.42	114.851	1027.42	318.14
1028.35	121.338	1028.35	309.035
1029.27	124.324	1029.27	309.18
1030.19	122.06	1030.19	318.325
1031.12	128.046	1031.12	308.47
1032.04	118.783	1032.04	312.115
1032.97	118.769	1032.97	317.51
1033.89	123.005	1033.89	318.905
1034.81	122.241	1034.81	315.55
1035.73	119.478	1035.73	319.195
1036.66	122.714	1036.66	311.59
1037.58	122.95	1037.58	320.235
1038.5	122.436	1038.5	317.88
1039.42	128.423	1039.42	326.275
1040.35	124.159	1040.35	319.17
1041.27	128.645	1041.27	321.064
1042.19	120.381	1042.19	316.459
1043.11	120.618	1043.11	321.354
1044.03	113.604	1044.03	325.249
1044.95	130.34	1044.95	321.894
1045.88	123.076	1045.88	309.789
1046.8	127.562	1046.8	328.434
1047.72	132.299	1047.72	322.579
1048.64	130.035	1048.64	317.474
1049.56	116.771	1049.56	310.119
1050.48	119.007	1050.48	320.014
1051.4	129.494	1051.4	318.909
1052.32	128.73	1052.32	316.054
1053.24	120.716	1053.24	325.949
1054.16	126.452	1054.16	330.344
1055.08	121.689	1055.08	317.238
1056	124.675	1056	325.383
1056.92	125.411	1056.92	334.028
1057.84	124.397	1057.84	318.673
1058.76	123.633	1058.76	323.568
1059.68	122.87	1059.68	322.463
1060.6	123.606	1060.6	318.358
1061.52	126.092	1061.52	326.503
1062.44	127.078	1062.44	316.148
1063.36	128.565	1063.36	327.043
1064.27	130.551	1064.27	313.438
1065.19	127.787	1065.19	324.833
1066.11	124.773	1066.11	322.228
1067.03	132.51	1067.03	317.623
1067.95	125.996	1067.95	321.518
1068.86	131.232	1068.86	327.913
1069.78	124.468	1069.78	320.807
1070.7	127.705	1070.7	319.202
1071.62	124.941	1071.62	331.847
1072.53	134.427	1072.53	340.742
1073.45	133.663	1073.45	334.387
1074.37	133.4	1074.37	334.532
1075.29	130.886	1075.29	331.427
1076.2	129.122	1076.2	329.572
1077.12	128.608	1077.12	323.717
1078.04	129.844	1078.04	325.362
1078.95	126.081	1078.95	331.007
1079.87	126.817	1079.87	331.652
1080.78	127.053	1080.78	322.797
1081.7	133.789	1081.7	337.692
1082.62	128.776	1082.62	333.587
1083.53	131.262	1083.53	330.732
1084.45	129.248	1084.45	342.126
1085.36	130.734	1085.36	330.021
1086.28	133.721	1086.28	321.916
1087.19	134.207	1087.19	330.561
1088.11	129.943	1088.11	332.956
1089.02	132.679	1089.02	327.101
1089.94	130.166	1089.94	332.496
1090.85	135.652	1090.85	327.391
1091.77	135.138	1091.77	328.786
1092.68	141.874	1092.68	331.181
1093.6	139.61	1093.6	330.326
1094.51	134.347	1094.51	318.221
1095.42	132.833	1095.42	330.616
1096.34	136.819	1096.34	334.011
1097.25	135.805	1097.25	342.156
1098.16	137.792	1098.16	329.55
1099.08	133.028	1099.08	339.445
1099.99	138.264	1099.99	326.09
1100.91	135.75	1100.91	326.235
1101.82	133.987	1101.82	318.63
1102.73	129.973	1102.73	328.025
1103.65	141.959	1103.65	322.42
1104.56	138.695	1104.56	329.065
1105.47	136.932	1105.47	328.96
1106.38	133.918	1106.38	327.105
1107.29	137.404	1107.29	327.5
1108.21	137.39	1108.21	328.395
1109.12	143.626	1109.12	332.29
1110.03	138.863	1110.03	335.435
1110.94	138.849	1110.94	333.08
1111.85	137.835	1111.85	335.975
1112.76	146.821	1112.76	337.119
1113.68	147.308	1113.68	339.764
1114.59	151.294	1114.59	326.159
1115.5	147.28	1115.5	335.054
1116.41	143.266	1116.41	321.699
1117.32	151.003	1117.32	330.844
1118.23	143.239	1118.23	337.989
1119.14	143.725	1119.14	335.384
1120.05	143.711	1120.05	343.279
1120.96	151.198	1120.96	339.174
1121.87	150.934	1121.87	323.569
1122.78	149.42	1122.78	329.214
1123.69	151.656	1123.69	344.609
1124.6	148.642	1124.6	325.254
1125.51	149.879	1125.51	330.649
1126.42	148.865	1126.42	339.044
1127.33	150.101	1127.33	345.188
1128.24	151.087	1128.24	338.333
1129.14	146.074	1129.14	331.478
1130.05	149.06	1130.05	338.123
1130.96	156.046	1130.96	335.268
1131.87	159.282	1131.87	337.163
1132.78	153.769	1132.78	353.058
1133.69	148.755	1133.69	330.953
1134.59	156.241	1134.59	344.848
1135.5	161.227	1135.5	335.743
1136.41	163.964	1136.41	341.888
1137.32	163.2	1137.32	341.283
1138.22	151.936	1138.22	344.678
1139.13	165.172	1139.13	341.823
1140.04	156.158	1140.04	340.468
1140.95	163.145	1140.95	327.362
1141.85	163.131	1141.85	338.507
1142.76	166.617	1142.76	334.152
1143.67	167.603	1143.67	343.297
1144.57	165.84	1144.57	337.942
1145.48	165.076	1145.48	342.337
1146.39	165.562	1146.39	349.232
1147.29	163.798	1147.29	349.377
1148.2	165.785	1148.2	335.022
1149.11	165.521	1149.11	329.417
1150.01	170.257	1150.01	337.812
1150.92	176.743	1150.92	347.207
1151.82	175.73	1151.82	350.602
1152.73	177.466	1152.73	343.997
1153.63	173.202	1153.63	341.642
1154.54	171.688	1154.54	356.287
1155.44	175.674	1155.44	352.681
1156.35	169.161	1156.35	350.326
1157.25	173.147	1157.25	348.471
1158.16	173.883	1158.16	349.616
1159.06	183.369	1159.06	362.011
1159.97	180.106	1159.97	355.406
1160.87	182.592	1160.87	344.801
1161.77	182.328	1161.77	358.696
1162.68	176.064	1162.68	354.341
1163.58	180.551	1163.58	343.486
1164.48	173.787	1164.48	354.881
1165.39	184.023	1165.39	353.776
1166.29	176.259	1166.29	357.921
1167.19	187.996	1167.19	361.066
1168.1	179.482	1168.1	343.461
1169	186.468	1169	366.856
1169.9	189.954	1169.9	345
1170.8	185.44	1170.8	367.145
1171.71	191.427	1171.71	355.79
1172.61	184.413	1172.61	357.185
1173.51	189.399	1173.51	346.58
1174.41	189.135	1174.41	356.725
1175.31	190.622	1175.31	355.12
1176.22	187.858	1176.22	353.765
1177.12	190.094	1177.12	367.91
1178.02	180.83	1178.02	356.305
1178.92	181.067	1178.92	356.7
1179.82	182.553	1179.82	348.845
1180.72	187.789	1180.72	359.74
1181.63	185.775	1181.63	352.385
1182.53	181.262	1182.53	359.28
1183.43	183.498	1183.43	355.674
1184.33	190.234	1184.33	363.569
1185.23	188.72	1185.23	358.214
1186.13	184.456	1186.13	348.359
1187.03	190.943	1187.03	377.254
1187.93	182.929	1187.93	359.149
1188.83	185.165	1188.83	355.044
1189.73	189.151	1189.73	356.189
1190.63	189.138	1190.63	353.584
1191.53	193.624	1191.53	359.729
1192.43	187.11	1192.43	360.624
1193.32	181.846	1193.32	365.269
1194.22	180.833	1194.22	362.164
1195.12	189.319	1195.12	355.059
1196.02	188.055	1196.02	350.204
1196.92	183.041	1196.92	352.849
1197.82	188.778	1197.82	360.743
1198.72	177.014	1198.72	359.388
1199.62	183.5	1199.62	354.033
1200.51	181.986	1200.51	348.428
1201.41	181.973	1201.41	356.573
1202.31	181.209	1202.31	342.468
1203.21	195.695	1203.21	354.363
1204.11	173.931	1204.11	343.008
1205	185.667	1205	353.653
1205.9	181.654	1205.9	352.298
1206.8	180.39	1206.8	353.193
1207.69	179.626	1207.69	348.838
1208.59	180.862	1208.59	346.233
1209.49	180.099	1209.49	348.378
1210.38	176.585	1210.38	345.023
1211.28	174.821	1211.28	343.168
1212.18	170.307	1212.18	354.063
1213.07	178.294	1213.07	340.207
1213.97	175.28	1213.97	356.352
1214.87	171.766	1214.87	355.497
1215.76	164.252	1215.76	350.642
1216.66	180.989	1216.66	342.287
1217.55	168.975	1217.55	347.432
1218.45	174.961	1218.45	343.577
1219.34	167.947	1219.34	351.722
1220.24	175.183	1220.24	350.867
1221.14	169.42	1221.14	345.262
1222.03	175.656	1222.03	353.407
1222.92	169.392	1222.92	347.052
1223.82	163.378	1223.82	353.947
1224.71	165.365	1224.71	339.092
1225.61	165.851	1225.61	338.987
1226.5	165.337	1226.5	351.882
1227.39	157.823	1227.39	343.776
1228.29	157.56	1228.29	342.921
1229.18	165.546	1229.18	338.566
1230.08	157.782	1230.08	340.461
1230.97	157.268	1230.97	337.606
1231.86	158.005	1231.86	346.001
1232.76	158.241	1232.76	339.896
1233.65	153.977	1233.65	359.291
1234.54	158.463	1234.54	349.686
1235.44	162.449	1235.44	351.581
1236.33	158.686	1236.33	349.726
1237.22	151.672	1237.22	352.121
1238.11	154.908	1238.11	349.766
1239	152.644	1239	345.411
1239.9	151.881	1239.9	351.305
1240.79	148.867	1240.79	339.95
1241.68	157.603	1241.68	347.845
1242.57	155.839	1242.57	350.74
1243.47	157.576	1243.47	347.385
1244.36	150.562	1244.36	353.03
1245.25	146.048	1245.25	356.675
1246.14	154.034	1246.14	336.82
1247.03	149.271	1247.03	357.715
1247.92	146.007	1247.92	344.11
1248.81	147.493	1248.81	354.505
1249.7	138.729	1249.7	348.15
1250.59	152.465	1250.59	345.795
1251.48	147.702	1251.48	346.44
1252.37	144.438	1252.37	342.585
1253.26	142.674	1253.26	342.98
1254.15	142.16	1254.15	339.875
1255.04	136.397	1255.04	351.519
1255.93	137.883	1255.93	334.414
1256.82	146.369	1256.82	343.059
1257.71	142.105	1257.71	355.954
1258.6	144.592	1258.6	339.599
1259.49	143.328	1259.49	356.744
1260.38	143.564	1260.38	346.389
1261.27	141.3	1261.27	351.034
1262.16	150.787	1262.16	345.679
1263.05	133.023	1263.05	347.824
1263.94	139.759	1263.94	353.719
1264.82	138.245	1264.82	354.364
1265.71	137.981	1265.71	354.259
1266.6	140.468	1266.6	345.904
1267.49	137.704	1267.49	352.799
1268.38	133.94	1268.38	352.193
1269.26	139.176	1269.26	353.588
1270.15	139.413	1270.15	349.983
1271.04	132.649	1271.04	351.878
1271.93	137.885	1271.93	350.523
1272.81	139.121	1272.81	352.918
1273.7	133.608	1273.7	356.563
1274.59	139.344	1274.59	348.458
1275.47	134.08	1275.47	347.853
1276.36	134.816	1276.36	361.248
1277.25	130.553	1277.25	347.893
1278.13	134.789	1278.13	335.538
1279.02	131.025	1279.02	354.183
1279.91	128.761	1279.91	350.578
1280.79	134.997	1280.79	358.473
1281.68	136.484	1281.68	354.618
1282.57	131.22	1282.57	352.262
1283.45	135.456	1283.45	339.907
1284.34	136.942	1284.34	345.802
1285.22	127.179	1285.22	354.197
1286.11	131.665	1286.11	346.592
1286.99	136.901	1286.99	355.737
1287.88	132.137	1287.88	359.382
1288.76	130.124	1288.76	353.527
1289.65	128.86	1289.65	342.422
1290.53	127.846	1290.53	355.567
1291.42	128.832	1291.42	353.212
1292.3	127.069	1292.3	368.107
1293.19	132.555	1293.19	357.002
1294.07	130.791	1294.07	349.897
1294.95	122.777	1294.95	350.042
1295.84	125.763	1295.84	349.437
1296.72	125.25	1296.72	351.081
1297.6	122.986	1297.6	350.226
1298.49	120.972	1298.49	350.121
1299.37	123.458	1299.37	349.516
1300.25	123.695	1300.25	355.161
1301.13	124.431	1301.13	345.306
1302.02	126.167	1302.02	350.201
1302.9	121.653	1302.9	352.096
1303.78	121.89	1303.78	346.491
1304.67	130.876	1304.67	348.386
1305.55	123.612	1305.55	340.281
1306.43	124.098	1306.43	344.676
1307.31	122.085	1307.31	341.571
1308.19	122.821	1308.19	340.466
1309.08	110.807	1309.08	360.361
1309.96	120.043	1309.96	354.755
1310.84	121.279	1310.84	358.9
1311.72	117.016	1311.72	357.545
1312.6	120.502	1312.6	338.69
1313.48	119.238	1313.48	352.835
1314.36	119.474	1314.36	351.98
1315.24	123.961	1315.24	352.375
1316.13	122.697	1316.13	350.02
1317.01	119.433	1317.01	342.165
1317.89	115.419	1317.89	365.81
1318.77	120.156	1318.77	352.955
1319.65	115.392	1319.65	357.6
1320.53	118.378	1320.53	346.995
1321.41	120.614	1321.41	353.64
1322.29	114.101	1322.29	345.535
1323.17	121.587	1323.17	352.43
1324.04	113.573	1324.04	352.574
1324.92	115.559	1324.92	353.969
1325.8	116.546	1325.8	349.864
1326.68	115.532	1326.68	348.509
1327.56	114.768	1327.56	353.154
1328.44	112.004	1328.44	339.549
1329.32	110.99	1329.32	350.194
1330.2	111.477	1330.2	356.589
1331.08	111.213	1331.08	340.734
1331.95	115.699	1331.95	355.129
1332.83	108.685	1332.83	346.024
1333.71	113.672	1333.71	349.419
1334.59	114.908	1334.59	341.064
1335.47	117.394	1335.47	353.709
1336.34	113.38	1336.34	347.354
1337.22	117.367	1337.22	338.999
1338.1	113.353	1338.1	340.393
1338.98	109.839	1338.98	356.538
1339.85	115.325	1339.85	357.433
1340.73	111.812	1340.73	352.328
1341.61	106.048	1341.61	346.723
1342.48	112.784	1342.48	349.118
1343.36	106.77	1343.36	350.513
1344.24	110.256	1344.24	361.658
1345.11	117.993	1345.11	353.053
1345.99	105.479	1345.99	345.198
1346.87	103.215	1346.87	348.343
1347.74	110.701	1347.74	357.488
1348.62	118.688	1348.62	349.133
1349.49	108.424	1349.49	356.278
1350.37	108.66	1350.37	350.923
1351.24	110.646	1351.24	345.568
1352.12	108.383	1352.12	362.462
1352.99	106.619	1352.99	355.107
1353.87	103.855	1353.87	351.752
1354.74	115.091	1354.74	358.897
1355.62	112.828	1355.62	351.542
1356.49	104.064	1356.49	355.937
1357.37	108.05	1357.37	351.582
1358.24	104.786	1358.24	364.227
1359.12	110.522	1359.12	364.122
1359.99	106.009	1359.99	351.517
1360.86	105.995	1360.86	362.162
1361.74	109.981	1361.74	338.057
1362.61	107.467	1362.61	355.202
1363.48	107.954	1363.48	358.847
1364.36	106.44	1364.36	363.742
1365.23	108.926	1365.23	372.636
1366.1	107.162	1366.1	357.531
1366.98	104.149	1366.98	367.176
1367.85	107.885	1367.85	363.321
1368.72	105.121	1368.72	354.216
1369.6	103.107	1369.6	359.111
1370.47	103.844	1370.47	366.506
1371.34	106.58	1371.34	355.401
1372.21	107.066	1372.21	361.796
1373.08	101.052	1373.08	361.191
1373.96	107.454	1373.96	365.714
1374.83	103.866	1374.83	374.538
1375.7	101.665	1375.7	357.518
1376.57	96.7535	1376.57	364.054
1377.44	106.513	1377.44	370.835
1378.31	106.904	1378.31	356.025
1379.19	105.322	1379.19	370.607
1380.06	109.109	1380.06	364.277
1380.93	99.5191	1380.93	359.378
1381.8	105.053	1381.8	364.68
1382.67	106.025	1382.67	368.942
1383.54	104.26	1383.54	350.61
1384.41	98.6856	1384.41	358.661
1385.28	103.637	1385.28	367.942
1386.15	102.843	1386.15	363.938
1387.02	101.318	1387.02	370.072
1387.89	100.202	1387.89	359.388
1388.76	104.35	1388.76	364.825
1389.63	103.112	1389.63	367.958
1390.5	102.069	1390.5	353.826
1391.37	102.914	1391.37	356.12
1392.24	98.4423	1392.24	354.667
1393.1	99.72	1393.1	353.945
1393.97	98.7888	1393.97	361.514
1394.84	101.452	1394.84	354.316
1395.71	99.2507	1395.71	354.995
1396.58	99.8096	1396.58	356.609
1397.45	95.0465	1397.45	358.594
1398.32	98.6087	1398.32	353.215
1399.19	95.3037	1399.19	364.176
1400.05	95.5519	1400.05	359.256
1400.92	98.5419	1400.92	353.585
1401.79	96.584	1401.79	358.854
1402.65	96.7293	1402.65	361.999
1403.52	97.0759	1403.52	362.866
1404.39	97.975	1404.39	359.79
1405.26	98.9086	1405.26	357.183
1406.12	94.7275	1406.12	356.347
1406.99	94.8095	1406.99	356.686
1407.86	96.0311	1407.86	353.101
1408.73	95.8419	1408.73	350.967
1409.59	96.7423	1409.59	358.972
1410.46	95.4715	1410.46	362.946
1411.32	95.064	1411.32	350.71
1412.19	98.3684	1412.19	352.317
1413.06	94.8044	1413.06	360.641
1413.92	97.2008	1413.92	361.991
1414.79	94.4879	1414.79	349.445
1415.65	97.3742	1415.65	350.423
1416.52	95.3476	1416.52	353.906
1417.39	94.0465	1417.39	350.534
1418.25	90.5984	1418.25	359.169
1418.98	94.2313	1418.98	367.494
1419.85	92.2267	1419.85	361.447
1420.73	95.9722	1420.73	352.65
1421.6	90.9676	1421.6	361.854
1422.48	94.213	1422.48	361.307
1423.35	91.4584	1423.35	356.76
1424.23	94.7038	1424.23	351.463
1425.1	87.4492	1425.1	349.416
1425.98	91.4447	1425.98	345.869
1426.85	92.6901	1426.85	342.322
1427.73	92.6855	1427.73	364.775
1428.6	91.4309	1428.6	347.228
1429.47	92.9263	1429.47	350.181
1430.35	88.1717	1430.35	354.134
1431.22	87.9172	1431.22	346.587
1432.1	92.9126	1432.1	353.79
1432.97	91.908	1432.97	347.743
1433.84	88.6534	1433.84	363.446
1434.72	97.1488	1434.72	354.399
1435.59	91.1442	1435.59	354.852
1436.46	89.6396	1436.46	345.055
1437.34	92.3851	1437.34	343.758
1438.21	87.3805	1438.21	360.961
1439.08	87.6259	1439.08	350.164
1439.96	86.8713	1439.96	360.868
1440.83	90.3667	1440.83	358.821
1441.7	93.3621	1441.7	352.774
1442.57	97.1076	1442.57	347.227
1443.44	96.853	1443.44	355.68
1444.31	89.3484	1444.31	349.883
1445.19	89.0938	1445.19	357.336
1446.06	89.8392	1446.06	354.539
1446.93	89.0846	1446.93	352.492
1447.8	90.0801	1447.8	352.945
1448.67	88.5755	1448.67	355.398
1449.55	91.3209	1449.55	364.101
1450.42	89.3163	1450.42	356.804
1451.29	89.8117	1451.29	346.257
1452.16	89.8071	1452.16	344.46
1453.03	93.5526	1453.03	355.913
1453.9	84.798	1453.9	353.866
1454.77	93.2934	1454.77	366.819
1455.64	85.2888	1455.64	346.522
1456.51	90.0342	1456.51	356.725
1457.38	92.2796	1457.38	364.679
1458.25	86.775	1458.25	356.882
1459.12	87.2705	1459.12	358.585
1459.99	92.2659	1459.99	359.038
1460.86	87.5113	1460.86	365.991
1461.73	87.7567	1461.73	354.194
1462.59	87.5021	1462.59	368.897
1463.46	88.9976	1463.46	359.6
1464.33	89.493	1464.33	365.053
1465.2	87.9884	1465.2	356.756
1466.07	91.2338	1466.07	352.959
1466.94	85.7292	1466.94	355.412
1467.81	82.7246	1467.81	351.615
1468.68	87.22	1468.68	358.068
1469.54	89.4655	1469.54	366.521
1470.41	89.2109	1470.41	352.974
1471.28	83.9563	1471.28	360.927
1472.15	87.2017	1472.15	355.13
1473.02	82.9471	1473.02	346.333
1473.89	87.4426	1473.89	354.786
1474.75	88.688	1474.75	349.99
1475.62	84.9334	1475.62	363.693
1476.49	86.4288	1476.49	366.896
1477.35	93.9242	1477.35	355.849
1478.22	85.6696	1478.22	365.052
1479.09	84.165	1479.09	370.005
1479.96	84.4105	1479.96	361.208
1480.82	90.1559	1480.82	349.161
1481.69	85.1513	1481.69	346.114
1482.55	87.6467	1482.55	357.317
1483.42	90.3921	1483.42	357.27
1484.29	81.1375	1484.29	368.973
1485.15	82.1329	1485.15	353.926
1486.02	84.8784	1486.02	355.129
1486.88	83.1238	1486.88	348.582
1487.75	83.3692	1487.75	363.785
1488.61	88.6146	1488.61	369.238
1489.48	83.86	1489.48	352.691
1490.34	89.6055	1490.34	350.144
1491.21	82.6009	1491.21	357.097
1492.07	87.3463	1492.07	363.8
1492.94	88.0917	1492.94	356.004
1493.8	86.8371	1493.8	364.707
1494.67	85.5825	1494.67	358.66
1495.53	82.0779	1495.53	364.863
1496.4	81.0734	1496.4	362.066
1497.26	86.0688	1497.26	368.519
1498.12	81.8142	1498.12	358.972
1498.99	81.0596	1498.99	364.675
1499.85	81.305	1499.85	343.378
1500.71	88.5504	1500.71	359.831
1501.58	79.5459	1501.58	357.784
1502.44	85.0413	1502.44	369.487
1503.3	87.2867	1503.3	360.69
1504.17	87.0321	1504.17	365.643
1505.03	83.0275	1505.03	358.096
1505.89	77.5229	1505.89	356.049
1506.76	84.2684	1506.76	349.502
1507.62	80.7638	1507.62	356.205
1508.48	89.2592	1508.48	365.408
1509.34	82.7546	1509.34	370.361
1510.21	83	1510.21	355.065
1511.07	85.9954	1511.07	352.268
1511.93	82.9909	1511.93	362.221
1512.79	85.2363	1512.79	343.924
1513.65	80.2317	1513.65	349.377
1514.52	84.7271	1514.52	350.58
1515.38	84.2225	1515.38	361.783
1516.24	78.4679	1516.24	366.736
1517.1	85.2134	1517.1	363.689
1517.96	84.2088	1517.96	360.142
1518.82	86.7042	1518.82	367.845
1519.68	81.1996	1519.68	361.298
1520.54	83.945	1520.54	363.751
1521.4	86.4404	1521.4	355.704
1522.26	81.4359	1522.26	361.657
1523.12	83.9313	1523.12	362.36
1523.98	81.4267	1523.98	360.563
1524.84	84.9221	1524.84	351.516
1525.7	82.6675	1525.7	359.719
1526.56	83.4129	1526.56	373.172
1527.42	85.1584	1527.42	366.626
1528.28	88.6538	1528.28	367.079
1529.14	88.1492	1529.14	361.032
1530	80.8946	1530	360.735
1530.86	80.39	1530.86	364.938
1531.72	82.8854	1531.72	355.141
1532.58	85.6309	1532.58	360.094
1533.44	84.1263	1533.44	369.797
1534.3	85.1217	1534.3	360.5
1535.15	85.1171	1535.15	372.703
1536.01	84.6125	1536.01	365.156
1536.87	83.3579	1536.87	361.109
1537.73	84.6033	1537.73	362.562
1538.59	84.5988	1538.59	362.515
1539.45	83.8442	1539.45	356.718
1540.3	80.0896	1540.3	362.421
1541.16	84.585	1541.16	368.124
1542.02	82.8304	1542.02	362.827
1542.88	82.3258	1542.88	364.53
1543.73	86.8213	1543.73	373.983
1544.59	84.3167	1544.59	356.936
1545.45	78.5621	1545.45	362.14
1546.3	82.5575	1546.3	358.843
1547.16	80.3029	1547.16	356.546
1548.02	89.7983	1548.02	354.249
1548.87	79.2938	1548.87	366.702
1549.73	83.2892	1549.73	369.155
1550.59	84.7846	1550.59	361.858
1551.44	81.53	1551.44	365.561
1552.3	80.7754	1552.3	378.514
1553.15	90.2708	1553.15	367.217
1554.01	81.7663	1554.01	360.67
1554.86	80.7617	1554.86	356.873
1555.72	81.5071	1555.72	370.576
1556.58	84.7525	1556.58	367.279
1557.43	84.4979	1557.43	360.232
1558.28	80.7433	1558.28	355.435
1559.14	84.2387	1559.14	360.638
1560	86.9842	1560	371.591
1560.85	85.4796	1560.85	374.794
1561.7	80.725	1561.7	382.247
1562.56	83.7204	1562.56	366.701
1563.41	83.9658	1563.41	371.654
1564.27	85.2113	1564.27	372.107
1565.12	81.2067	1565.12	369.81
1565.98	85.7021	1565.98	369.013
1566.83	77.6975	1566.83	375.716
1567.68	84.4429	1567.68	366.169
1568.54	84.1883	1568.54	373.872
1569.39	84.1837	1569.39	380.575
1570.24	82.9292	1570.24	374.778
1571.1	78.4246	1571.1	357.481
1571.95	85.67	1571.95	380.934
1572.8	80.1654	1572.8	381.387
1573.65	83.9041	1573.65	370.997
1574.51	84.6428	1574.51	375.357
1575.36	83.8815	1575.36	370.468
1576.21	81.6202	1576.21	374.578
1577.06	89.3589	1577.06	365.688
1577.92	82.8476	1577.92	372.048
1578.77	84.8363	1578.77	372.408
1579.62	78.075	1579.62	377.518
1580.47	86.5637	1580.47	385.378
1581.32	89.3024	1581.32	378.489
1582.18	82.5411	1582.18	371.349
1583.03	76.5298	1583.03	383.459
1583.88	83.5185	1583.88	388.319
1584.73	77.7572	1584.73	368.929
1585.58	81.4959	1585.58	367.039
1586.43	88.2346	1586.43	375.649
1587.28	82.7233	1587.28	381.01
1588.13	76.962	1588.13	376.37
1588.98	85.2007	1588.98	371.98
1589.83	82.4394	1589.83	385.84
1590.68	83.9281	1590.68	388.7
1591.53	83.4168	1591.53	382.31
1592.38	81.6555	1592.38	379.17
1593.23	82.8942	1593.23	365.531
1594.08	88.3829	1594.08	383.391
1594.93	82.6216	1594.93	384.501
1595.78	83.3603	1595.78	380.611
1596.63	81.099	1596.63	385.221
1597.48	84.5877	1597.48	387.081
1598.33	87.3264	1598.33	385.441
1599.18	77.3151	1599.18	379.302
1600.03	82.8038	1600.03	384.662
1600.88	79.7925	1600.88	362.022
1601.73	80.0312	1601.73	396.882
1602.57	82.2699	1602.57	384.992
1603.42	86.2586	1603.42	388.352
1604.27	81.4973	1604.27	376.212
1605.12	86.236	1605.12	380.572
1605.97	78.7247	1605.97	382.933
1606.82	78.7134	1606.82	378.543
1607.66	81.7021	1607.66	373.653
1608.51	81.1908	1608.51	385.763
1609.36	83.9295	1609.36	371.373
1610.2	87.6682	1610.2	375.233
1611.05	88.4069	1611.05	386.094
1611.9	81.3956	1611.9	383.704
1612.75	84.6343	1612.75	383.064
1613.59	78.873	1613.59	381.924
1614.44	84.6117	1614.44	384.284
1615.29	84.6004	1615.29	384.144
1616.13	79.8391	1616.13	380.254
1616.98	82.8278	1616.98	368.615
1617.83	77.8165	1617.83	386.475
1618.67	81.5552	1618.67	380.835
1619.52	83.0439	1619.52	381.945
1620.36	79.5326	1620.36	375.555
1621.21	79.5213	1621.21	376.165
1622.05	74.51	1622.05	379.775
1622.9	81.9987	1622.9	367.385
1623.74	74.9874	1623.74	379.496
1624.59	80.9761	1624.59	371.856
1625.44	85.7148	1625.44	370.466
1626.28	83.4535	1626.28	371.826
1627.13	84.6922	1627.13	372.936
1627.97	81.6809	1627.97	378.296
1628.81	75.9196	1628.81	364.906
1629.66	79.9083	1629.66	370.017
1630.5	77.647	1630.5	379.877
1631.35	82.3857	1631.35	380.237
1632.19	79.6244	1632.19	376.847
1633.04	78.6131	1633.04	380.957
1633.88	78.3518	1633.88	365.317
1634.72	82.5905	1634.72	373.677
1635.57	84.3292	1635.57	380.038
1636.41	80.3179	1636.41	362.148
1637.25	76.8066	1637.25	363.008
1638.1	79.0453	1638.1	359.618
1638.94	80.284	1638.94	355.228
1639.78	79.5227	1639.78	365.838
1640.63	81.5114	1640.63	363.948
1641.47	81.5001	1641.47	365.059
1642.31	75.9888	1642.31	369.919
1643.15	74.9775	1643.15	363.029
1643.99	77.7162	1643.99	374.889
1644.84	77.9549	1644.84	363.499
1645.68	81.4436	1645.68	366.359
1646.52	81.9323	1646.52	369.969
1647.36	78.921	1647.36	359.83
1648.2	76.9097	1648.2	360.44
1649.05	80.3984	1649.05	363.8
1649.89	80.6371	1649.89	359.66
1650.73	75.1258	1650.73	365.52
1651.57	74.6145	1651.57	374.63
1652.41	71.1032	1652.41	369.24
1653.25	78.0919	1653.25	358.101
1654.09	81.5806	1654.09	360.961
1654.93	80.0693	1654.93	357.821
1655.77	76.308	1655.77	364.181
1656.61	80.5467	1656.61	364.041
1657.46	74.0354	1657.46	355.651
1658.3	73.024	1658.3	369.011
1659.14	78.7627	1659.14	355.872
1659.98	81.0014	1659.98	369.982
1660.82	76.7402	1660.82	362.092
1661.66	82.2289	1661.66	371.202
1662.49	79.9676	1662.49	378.312
1663.33	81.4562	1663.33	357.922
1664.17	81.195	1664.17	373.282
1665.01	72.9336	1665.01	367.892
1665.85	75.1723	1665.85	363.753
1666.69	79.9111	1666.69	360.863
1667.53	78.6497	1667.53	358.973
1668.37	72.3885	1668.37	357.583
1669.21	79.8772	1669.21	359.943
1670.05	79.1158	1670.05	370.553
1670.88	76.8546	1670.88	367.663
1671.72	75.8432	1671.72	373.024
1672.56	74.8319	1672.56	355.134
1673.4	74.5706	1673.4	362.994
1674.24	81.8093	1674.24	357.604
1675.07	84.298	1675.07	355.964
1675.91	75.5368	1675.91	369.824
1676.75	72.7754	1676.75	358.685
1677.59	78.0141	1677.59	359.045
1678.42	78.5028	1678.42	367.655
1679.26	79.7415	1679.26	358.265
1680.1	78.9802	1680.1	368.625
1680.93	81.4689	1680.93	380.985
1681.77	74.2076	1681.77	361.845
1682.61	79.1963	1682.61	360.455
1683.44	80.9351	1683.44	367.066
1684.28	74.6737	1684.28	376.676
1685.11	80.1624	1685.11	359.286
1685.95	77.6511	1685.95	370.646
1686.79	73.8898	1686.79	373.256
1687.62	79.3785	1687.62	374.116
1688.46	79.6172	1688.46	377.726
1689.29	79.1059	1689.29	355.087
1690.13	74.0946	1690.13	381.697
1690.97	70.3333	1690.97	364.807
1691.8	78.572	1691.8	370.167
1692.64	81.8107	1692.64	381.527
1693.47	79.5494	1693.47	374.137
1694.3	75.0381	1694.3	360.497
1695.14	78.7768	1695.14	379.108
1695.97	80.5155	1695.97	370.218
1696.81	77.0042	1696.81	369.578
1697.64	77.4929	1697.64	375.938
1698.48	77.7316	1698.48	375.548
1699.31	78.2203	1699.31	375.158
1700.15	81.459	1700.15	370.268
1700.98	75.6977	1700.98	375.379
1701.81	80.4364	1701.81	378.489
1702.65	81.4251	1702.65	383.349
1703.48	82.1638	1703.48	380.709
1704.31	77.6525	1704.31	380.069
1705.15	73.8912	1705.15	366.679
1705.98	77.6299	1705.98	374.539
1706.81	82.3686	1706.81	368.65
1707.65	82.8573	1707.65	383.76
1708.48	75.596	1708.48	385.87
1709.31	74.5847	1709.31	388.23
1710.14	78.0734	1710.14	377.34
1710.98	74.8121	1710.98	383.95
1711.81	79.3008	1711.81	380.31
1712.64	75.2895	1712.64	385.421
1713.47	86.0282	1713.47	385.031
1714.3	82.2669	1714.3	390.391
1715.14	78.5056	1715.14	382.251
1715.97	75.7443	1715.97	377.861
1716.8	78.733	1716.8	374.971
1717.63	78.7217	1717.63	379.081
1718.46	83.4604	1718.46	367.692
1719.29	83.1991	1719.29	383.552
1720.12	79.9378	1720.12	381.662
1720.95	79.1765	1720.95	383.272
1721.78	80.1652	1721.78	382.882
1722.61	78.4039	1722.61	382.992
1723.45	85.1426	1723.45	383.602
1724.28	78.1313	1724.28	377.963
1725.11	81.62	1725.11	382.323
1725.94	81.8587	1725.94	372.933
1726.76	82.8474	1726.76	376.293
1727.6	79.5861	1727.6	378.403
1728.43	80.0748	1728.43	391.513
1729.26	81.0635	1729.26	398.623
1730.09	82.0522	1730.09	384.733
1730.91	82.2909	1730.91	376.344
1731.74	72.2796	1731.74	392.204
1732.57	74.0183	1732.57	380.314
1733.4	77.507	1733.4	389.174
1734.23	71.4957	1734.23	384.034
1735.06	81.4844	1735.06	390.644
1735.89	77.2231	1735.89	388.005
1736.72	82.2118	1736.72	393.865
1737.54	82.9505	1737.54	369.225
1738.37	79.9392	1738.37	378.335
1739.2	79.1779	1739.2	376.945
1740.03	82.1666	1740.03	380.805
1740.86	79.4053	1740.86	389.415
1741.68	78.644	1741.68	375.025
1742.51	77.6327	1742.51	377.636
1743.34	79.8714	1743.34	385.996
1744.17	77.3601	1744.17	387.356
1744.99	77.3488	1744.99	373.216
1745.82	77.5875	1745.82	382.076
1746.65	77.3262	1746.65	368.686
1747.47	78.8149	1747.47	378.546
1748.3	81.8036	1748.3	386.907
1749.13	77.2923	1749.13	372.017
1749.95	78.781	1749.95	389.377
1750.78	79.5197	1750.78	387.487
1751.61	72.5084	1751.61	385.097
1752.43	79.2471	1752.43	386.207
1753.26	74.7358	1753.26	389.317
1754.08	73.7245	1754.08	381.178
1754.91	75.7132	1754.91	379.538
1755.74	74.7019	1755.74	381.398
1756.56	80.4406	1756.56	385.008
1757.39	74.1793	1757.39	382.618
1758.21	76.168	1758.21	381.228
1759.04	78.6567	1759.04	380.838
1759.86	77.6454	1759.86	377.699
1760.69	80.8841	1760.69	381.059
1761.51	78.3728	1761.51	376.169
1762.34	74.8615	1762.34	383.029
1763.16	81.1002	1763.16	386.889
1763.99	73.0889	1763.99	382.749
1764.81	81.3276	1764.81	378.359
1765.64	76.3163	1765.64	387.47
1766.46	77.555	1766.46	366.58
1767.28	77.0437	1767.28	379.94
1768.11	77.5324	1768.11	385.05
1768.93	78.0211	1768.93	370.91
1769.76	76.8903	1769.76	378.095
1770.58	75.9092	1770.58	382.087
1771.4	78.2662	1771.4	374.879
1772.22	76.4596	1772.22	364.866
1773.05	76.212	1773.05	382.199
1773.87	78.4988	1773.87	377.053
1774.69	78.1403	1774.69	373.417
1775.52	73.9015	1775.52	386.822
1776.34	72.5402	1776.34	375.061
1777.16	80.9654	1777.16	375.805
1777.98	81.9674	1777.98	381.386
1778.8	79.1933	1778.8	381.74
1779.63	72.9972	1779.63	374.778
1780.45	76.234	1780.45	371.85
1781.27	76.6693	1781.27	372.205
1782.09	76.0546	1782.09	370.921
1782.91	75.7078	1782.91	375.875
1783.74	74.7403	1783.74	371.313
1784.56	72.1493	1784.56	373.141
1785.38	77.1272	1785.38	367.91
1786.2	75.2063	1786.2	372.18
1787.02	78.2245	1787.02	373.117
1787.84	75.822	1787.84	378.558
1788.66	77.6224	1788.66	368.817
1789.48	78.1033	1789.48	375.555
1790.3	74.5249	1790.3	375.89
1791.12	77.0834	1791.12	373.002
1791.94	76.051	1791.94	368.256
1792.76	76.1802	1792.76	375.332
1793.58	76.254	1793.58	371.599
1794.4	74.0201	1794.4	372.232
1795.22	71.9704	1795.22	374.398
1796.04	72.5887	1796.04	365.976
1796.86	75.2709	1796.86	372.072
1797.68	74.8634	1797.68	377.106
1798.5	74.5396	1798.5	377.999
1799.32	74.15	1799.32	365.603
1800.14	73.8598	1800.14	362.429
1800.96	77.8399	1800.96	370.691
1801.77	78.3123	1801.77	371.837
1802.59	75.4457	1802.59	368.746
1803.41	76.0036	1803.41	360.137
1804.23	76.8665	1804.23	368.184
1805.05	74.7552	1805.05	366.715
1805.87	75.3811	1805.87	365.305
1806.69	76.7732	1806.69	374.321
1807.5	75.2672	1807.5	376.512
1808.32	73.9522	1808.32	379.725
1808.78	75.0482	1808.78	385.483
1809.61	77.0379	1809.61	371.13
1810.43	79.7776	1810.43	384.777
1811.26	73.5174	1811.26	375.174
1812.09	76.2571	1812.09	371.321
1812.92	74.2469	1812.92	381.968
1813.74	77.7366	1813.74	362.865
1814.57	71.2263	1814.57	370.762
1815.4	78.4661	1815.4	378.659
1816.22	72.2058	1816.22	379.305
1817.05	69.9455	1817.05	375.702
1817.88	77.1853	1817.88	366.099
1818.71	74.425	1818.71	364.746
1819.53	73.9148	1819.53	371.143
1820.36	72.6545	1820.36	374.54
1821.18	68.1442	1821.18	366.187
1822.01	69.884	1822.01	369.084
1822.84	71.1237	1822.84	380.231
1823.66	75.6134	1823.66	377.378
1824.49	72.6032	1824.49	365.275
1825.31	74.8429	1825.31	369.172
1826.14	72.3327	1826.14	365.819
1826.96	73.5724	1826.96	364.215
1827.79	71.8121	1827.79	358.612
1828.62	75.0519	1828.62	366.509
1829.44	76.7916	1829.44	372.906
1830.26	78.0313	1830.26	374.803
1831.09	76.0211	1831.09	372.2
1831.91	76.2608	1831.91	367.097
1832.74	71.5006	1832.74	371.994
1833.56	74.4903	1833.56	367.891
1834.39	79.98	1834.39	371.038
1835.21	72.2198	1835.21	366.685
1836.04	75.2095	1836.04	376.582
1836.86	75.4492	1836.86	369.479
1837.68	72.439	1837.68	366.876
1838.51	73.9287	1838.51	383.023
1839.33	74.6685	1839.33	363.169
1840.15	76.4082	1840.15	367.816
1840.98	69.1479	1840.98	366.463
1841.8	71.6377	1841.8	379.61
1842.62	79.1274	1842.62	371.257
1843.45	74.3671	1843.45	362.654
1844.27	74.1069	1844.27	376.551
1845.09	73.5966	1845.09	368.448
1845.92	75.3364	1845.92	356.345
1846.74	76.3261	1846.74	368.242
1847.56	74.3158	1847.56	387.139
1848.38	73.3056	1848.38	372.036
1849.21	73.0453	1849.21	368.933
1850.03	73.285	1850.03	370.329
1850.85	74.0248	1850.85	378.726
1851.67	74.5145	1851.67	376.123
1852.49	77.2543	1852.49	368.52
1853.31	72.744	1853.31	376.917
1854.14	70.4837	1854.14	380.064
1854.96	69.4735	1854.96	365.211
1855.78	74.7132	1855.78	369.858
1856.6	75.7029	1856.6	369.005
1857.42	79.1927	1857.42	378.152
1858.24	72.4324	1858.24	382.049
1859.06	76.6722	1859.06	375.696
1859.88	67.1619	1859.88	368.843
1860.7	75.6516	1860.7	368.24
1861.52	72.6414	1861.52	357.386
1862.34	73.6311	1862.34	379.783
1863.16	69.6208	1863.16	363.68
1863.98	75.3606	1863.98	373.077
1864.8	72.8503	1864.8	382.224
1865.62	68.3401	1865.62	377.121
1866.44	70.3298	1866.44	368.518
1867.26	74.0695	1867.26	370.415
1868.08	74.8093	1868.08	374.812
1868.9	68.049	1868.9	375.709
1869.72	72.2887	1869.72	377.356
1870.54	74.0285	1870.54	377.253
1871.36	70.7682	1871.36	379.4
1872.18	77.758	1872.18	384.047
1873	73.9977	1873	364.693
1873.82	70.9874	1873.82	371.84
1874.63	68.9772	1874.63	374.237
1875.45	70.4669	1875.45	377.384
1876.27	69.4566	1876.27	374.031
1877.09	72.6964	1877.09	365.928
1877.91	75.4361	1877.91	390.575
1878.72	73.4259	1878.72	367.972
1879.54	72.9156	1879.54	374.869
1880.36	72.1553	1880.36	361.516
1881.18	68.8951	1881.18	381.413
1881.99	70.6348	1881.99	371.81
1882.81	71.8745	1882.81	366.457
1883.63	72.3643	1883.63	356.104
1884.45	73.604	1884.45	379.5
1885.26	72.8438	1885.26	380.647
1886.08	72.3335	1886.08	381.544
1886.9	69.0732	1886.9	379.441
1887.71	74.063	1887.71	365.838
1888.53	72.3027	1888.53	381.235
1889.35	70.5424	1889.35	361.632
1890.16	74.2822	1890.16	368.029
1890.98	74.5219	1890.98	369.676
[truncated: 134 more rows]

## Sheet: Fig3c and 3d
EXAFS
PtSA/CeO2			PtSA/CeZrO2
R(Å)	FT		R(Å)	FT
	Experiment	Fitting		Experiment	Fitting
0	0.65064	0.75726	0	0.11861	0.08145
0.03068	0.63198	0.7101	0.03068	0.12223	0.08394
0.06136	0.57725	0.63336	0.06136	0.13181	0.09093
0.09204	0.49031	0.53127	0.09204	0.14445	0.10123
0.12272	0.37846	0.41408	0.12272	0.15709	0.11336
0.1534	0.25611	0.30912	0.1534	0.16726	0.12579
0.18408	0.16598	0.2813	0.18408	0.17324	0.13703
0.21476	0.20095	0.37183	0.21476	0.17403	0.14563
0.24544	0.32158	0.52364	0.24544	0.16936	0.15024
0.27612	0.45104	0.68509	0.27612	0.15984	0.14978
0.3068	0.56314	0.82915	0.3068	0.14718	0.14357
0.33748	0.64513	0.93793	0.33748	0.13456	0.13163
0.36816	0.68873	0.99774	0.36816	0.12662	0.11512
0.39884	0.68883	0.99845	0.39884	0.12803	0.0974
0.42951	0.64365	0.93404	0.42951	0.14013	0.08572
0.46019	0.55545	0.80353	0.46019	0.15975	0.08989
0.49087	0.43262	0.61278	0.49087	0.18178	0.11169
0.52155	0.29793	0.38161	0.52155	0.20149	0.14334
0.55223	0.22561	0.21093	0.55223	0.21521	0.17701
0.58291	0.31512	0.37398	0.58291	0.22044	0.20722
0.61359	0.48881	0.67435	0.61359	0.21601	0.2299
0.64427	0.67071	0.97579	0.64427	0.20267	0.24192
0.67495	0.8305	1.239	0.67495	0.18432	0.24094
0.70563	0.95063	1.4369	0.70563	0.17021	0.22552
0.73631	1.01962	1.54738	0.73631	0.17494	0.19521
0.76699	1.03221	1.55349	0.76699	0.20839	0.15064
0.79767	0.99182	1.44473	0.79767	0.26608	0.09362
0.82835	0.9155	1.21846	0.82835	0.33725	0.02772
0.85903	0.84196	0.88148	0.85903	0.41234	0.04711
0.88971	0.83383	0.45654	0.88971	0.48361	0.1206
0.92039	0.94267	0.1927	0.92039	0.54447	0.19052
0.95107	1.15821	0.67864	0.95107	0.58918	0.25119
0.98175	1.42886	1.24203	0.98175	0.61287	0.29739
1.01243	1.70328	1.77908	1.01243	0.61174	0.32457
1.04311	1.94094	2.24108	1.04311	0.58343	0.32946
1.07379	2.11167	2.58297	1.07379	0.52748	0.31107
1.10447	2.19734	2.76347	1.10447	0.44646	0.27282
1.13515	2.19816	2.74784	1.13515	0.34918	0.22884
1.16583	2.14589	2.51149	1.16583	0.26225	0.21675
1.19651	2.12388	2.04649	1.1965	0.25255	0.27925
1.22718	2.27053	1.38538	1.22718	0.35774	0.40607
1.25786	2.71032	0.80172	1.25786	0.52495	0.5683
1.28854	3.46377	1.33371	1.28854	0.71473	0.74796
1.31922	4.47105	2.60714	1.31922	0.90908	0.93318
1.3499	5.65642	4.11449	1.3499	1.09716	1.1145
1.38058	6.95003	5.73331	1.38058	1.27088	1.28382
1.41126	8.28768	7.38522	1.41126	1.42395	1.43426
1.44194	9.60835	8.99718	1.44194	1.55171	1.56043
1.47262	10.8538	10.498	1.47262	1.65124	1.65866
1.5033	11.9695	11.8204	1.5033	1.72136	1.72717
1.53398	12.9061	12.9036	1.53398	1.76266	1.7662
1.56466	13.6219	13.697	1.56466	1.77733	1.77785
1.59534	14.0841	14.1626	1.59534	1.76885	1.76585
1.62602	14.2708	14.2774	1.62602	1.74151	1.73502
1.6567	14.1722	14.0346	1.6567	1.69985	1.69057
1.68738	13.7905	13.4451	1.68738	1.64791	1.63728
1.71806	13.1409	12.5364	1.71806	1.58863	1.57861
1.74874	12.2499	11.3527	1.74874	1.5234	1.51612
1.77942	11.1548	9.95298	1.77942	1.45195	1.44926
1.8101	9.9016	8.41035	1.8101	1.37259	1.37568
1.84078	8.54289	6.81187	1.84078	1.28282	1.292
1.87146	7.13567	5.26344	1.87146	1.18009	1.19479
1.90214	5.73921	3.90566	1.90214	1.06251	1.08143
1.93282	4.41384	2.94426	1.93282	0.9294	0.95084
1.9635	3.22203	2.6007	1.9635	0.78167	0.80378
1.99418	2.23542	2.80662	1.99418	0.62193	0.64298
2.02485	1.55039	3.2002	2.02485	0.45453	0.473
2.05553	1.26343	3.51148	2.05553	0.28596	0.30006
2.08621	1.29321	3.62207	2.08621	0.12985	0.13327
2.11689	1.40036	3.49378	2.11689	0.09066	0.05624
2.14757	1.44241	3.12933	2.14757	0.21048	0.18401
2.17825	1.38764	2.55608	2.17825	0.32817	0.30221
2.20893	1.26349	1.8188	2.20893	0.42235	0.39341
2.23961	1.1386	0.98212	2.23961	0.48741	0.45329
2.27029	1.10693	0.31632	2.27029	0.52085	0.48014
2.30097	1.22282	0.95938	2.30097	0.52234	0.47458
2.33165	1.44498	1.79051	2.33165	0.49363	0.43973
2.36233	1.69061	2.52618	2.36233	0.43875	0.3817
2.39301	1.89191	3.10941	2.39301	0.36452	0.3111
2.42369	2.00381	3.50363	2.42369	0.28258	0.24731
2.45437	1.99923	3.68588	2.45437	0.21559	0.22297
2.48505	1.86646	3.64633	2.48505	0.2022	0.25907
2.51573	1.6101	3.38792	2.51573	0.25431	0.33308
2.54641	1.25984	2.92548	2.54641	0.33592	0.41538
2.57709	0.9116	2.28438	2.57709	0.41861	0.48924
2.60777	0.84303	1.49852	2.60777	0.48894	0.54601
2.63845	1.24565	0.6082	2.63845	0.54036	0.58145
2.66913	1.88194	0.34453	2.66913	0.56995	0.59441
2.69981	2.58462	1.31141	2.69981	0.57755	0.58651
2.73049	3.28084	2.25139	2.73049	0.56558	0.56201
2.76117	3.92573	3.1244	2.76117	0.53904	0.52784
2.79185	4.48574	3.89644	2.79184	0.50558	0.4933
2.82252	4.93523	4.54074	2.82252	0.47519	0.46882
2.8532	5.25597	5.03868	2.8532	0.4584	0.4627
2.88388	5.43724	5.38019	2.88388	0.46233	0.477
2.91456	5.47596	5.56369	2.91456	0.48681	0.50648
2.94524	5.37657	5.59544	2.94524	0.52473	0.54193
2.97592	5.15067	5.48859	2.97592	0.56626	0.57423
3.0066	4.81643	5.26179	3.0066	0.60244	0.59642
3.03728	4.39797	4.93763	3.03728	0.62657	0.60404
3.06796	3.92466	4.54103	3.06796	0.63433	0.59499
3.09864	3.43058	4.09754	3.09864	0.62352	0.56909
3.12932	2.95408	3.63179	3.12932	0.59373	0.52782
3.16	2.53646	3.16619	3.16	0.5461	0.47388
3.19068	2.21706	2.71983	3.19068	0.48294	0.41095
3.22136	2.02083	2.30776	3.22136	0.40753	0.34333
3.25204	1.94212	1.94056	3.25204	0.32378	0.27568
3.28272	1.94302	1.62433	3.28272	0.23595	0.21292
3.3134	1.9733	1.36091	3.3134	0.14849	0.1601
3.34408	1.99096	1.1485	3.34408	0.06657	0.12206
3.37476	1.96951	0.98229	3.37476	0.02541	0.10115
3.40544	1.89636	0.85534	3.40544	0.08189	0.09321
3.43612	1.76911	0.75933	3.43612	0.13355	0.08927
3.4668	1.59235	0.68533	3.4668	0.17173	0.08228
3.49748	1.37527	0.62456	3.49748	0.19536	0.06926
3.52816	1.13035	0.56918	3.52816	0.20457	0.05006
3.55884	0.87368	0.51284	3.55884	0.2003	0.02608
3.58952	0.63022	0.4512	3.58952	0.1841	0.00368
3.62019	0.45517	0.3821	3.62019	0.15803	0.02855
3.65087	0.4517	0.30566	3.65087	0.12452	0.05382
3.68155	0.62268	0.22439	3.68155	0.08637	0.07519
3.71223	0.86801	0.14439	3.71223	0.04775	0.09098
3.74291	1.13788	0.08373	3.74291	0.02595	0.1001
3.77359	1.41525	0.08964	3.77359	0.05105	0.10209
3.80427	1.69189	0.14211	3.80427	0.08615	0.09708
3.83495	1.96093	0.1942	3.83495	0.11855	0.0858
3.86563	2.21459	0.23288	3.86563	0.14581	0.06953
3.89631	2.44388	0.25391	3.89631	0.16688	0.05016
3.92699	2.63898	0.25591	3.92699	0.18119	0.03091
3.95767	2.79005	0.23941	3.95767	0.18851	0.0209
3.98835	2.88818	0.20649	3.98835	0.18888	0.03045
4.01903	2.92636	0.16077	4.01903	0.18254	0.04606
4.04971	2.90029	0.10788	4.04971	0.16995	0.0596
4.08039	2.80903	0.06036	4.08039	0.15182	0.06888
4.11107	2.65551	0.05904	4.11107	0.12919	0.07309
4.14175	2.44687	0.10234	4.14175	0.10372	0.07211
4.17243	2.19479	0.14822	4.17243	0.07843	0.06628
4.20311	1.91589	0.18518	4.20311	0.06007	0.05634
4.23379	1.63273	0.20931	4.23379	0.05985	0.04334
4.26447	1.37526	0.21899	4.26447	0.07849	0.02863
4.29515	1.18072	0.21404	4.29515	0.10507	0.01451
4.32583	1.08401	0.19549	4.32583	0.1325	0.01048
4.35651	1.09251	0.16539	4.35651	0.15738	0.02077
4.38719	1.17427	0.12663	4.38719	0.17781	0.0314
4.41786	1.28305	0.08285	4.41786	0.19255	0.03935
4.44854	1.38329	0.03963	4.44854	0.20086	0.04389
4.47922	1.45448	0.02556	4.47922	0.2024	0.04484
4.5099	1.4875	0.05834	4.5099	0.19726	0.04237
4.54058	1.48089	0.09085	4.54058	0.18594	0.03694
4.57126	1.43831	0.11542	4.57126	0.16941	0.02924
4.60194	1.36659	0.13026	4.60194	0.14913	0.0203
4.63262	1.27411	0.13491	4.63262	0.12723	0.01198
4.6633	1.16922	0.12986	4.6633	0.1068	0.00973
4.69398	1.05889	0.11637	4.69398	0.09212	0.01559
4.72466	0.94787	0.09641	4.72466	0.08754	0.02264
4.75534	0.83879	0.0727	4.75534	0.09381	0.02833
4.78602	0.7338	0.04928	4.78602	0.10697	0.03192
4.8167	0.63813	0.03426	4.8167	0.12213	0.03316
4.84738	0.56549	0.03808	4.84738	0.13591	0.03209
4.87806	0.54109	0.0526	4.87806	0.14635	0.0289
4.90874	0.58913	0.06652	4.90874	0.15243	0.02398
4.93942	0.70901	0.07585	4.93942	0.15378	0.0178
4.9701	0.87904	0.07938	4.9701	0.15051	0.01093
5.00078	1.07604	0.07707	5.00078	0.14311	0.00406
5.03146	1.28211	0.06966	5.03146	0.13241	0.00352
5.06214	1.48386	0.05852	5.06214	0.11952	0.00921
5.09282	1.67135	0.04587	5.09282	0.10585	0.01399
5.1235	1.83775	0.03534	5.1235	0.09303	0.0174
5.15418	1.97936	0.03219	5.15418	0.08281	0.01932
5.18486	2.09573	0.03781	5.18486	0.07659	0.01975
5.21553	2.18956	0.04713	5.21553	0.0748	0.0188
5.24621	2.26628	0.05583	5.24621	0.07647	0.01669
5.27689	2.33315	0.06195	5.27689	0.07993	0.01372
5.30757	2.39798	0.06478	5.30757	0.08366	0.01027
5.33825	2.46751	0.06434	5.33825	0.08673	0.0069
5.36893	2.546	0.06115	5.36893	0.08893	0.00468
5.39961	2.63435	0.05618	5.39961	0.09061	0.00511
5.43029	2.7301	0.05068	5.43029	0.09257	0.00712
5.46097	2.82828	0.04609	5.46097	0.09586	0.00911
5.49165	2.92266	0.04355	5.49165	0.10138	0.01051
5.52233	3.007	0.04337	5.52233	0.10959	0.01117
5.55301	3.07614	0.04483	5.55301	0.12033	0.01107
5.58369	3.12661	0.0468	5.58369	0.13295	0.01028
5.61437	3.15693	0.04835	5.61437	0.14654	0.00891
5.64505	3.16757	0.049	5.64505	0.16015	0.0071
5.67573	3.1608	0.04871	5.67573	0.1729	0.00501
5.70641	3.14028	0.04774	5.70641	0.18406	0.00283
5.73709	3.11063	0.04647	5.73709	0.19308	0.000936348
5.76777	3.07703	0.04526	5.76777	0.19957	0.00173
5.79845	3.04471	0.04423	5.79845	0.20334	0.00342
5.82913	3.01855	0.04328	5.82913	0.2044	0.00482
5.85981	3.00263	0.04211	5.85981	0.2029	0.00584
5.89049	2.99983	0.0404	5.89049	0.19919	0.00642
5.92117	3.01146	0.03797	5.92117	0.19376	0.00658
5.95185	3.03701	0.03492	5.95185	0.18723	0.00632
5.98253	3.07407	0.03169	5.98253	0.18028	0.00572
6.0132	3.1185	0.02902	6.0132	0.17362	0.00484
6.04388	3.16483	0.0278	6.04388	0.16787	0.00384
6.07456	3.20689	0.02845	6.07456	0.16346	0.00294
6.10524	3.23846	0.03053	6.10524	0.16056	0.00253
6.13592	3.25398	0.03302	6.13592	0.15901	0.00286
6.1666	3.24923	0.03492	6.1666	0.15836	0.00362
6.19728	3.22177	0.03548	6.19728	0.15798	0.00441
6.22796	3.17134	0.03428	6.22796	0.15713	0.00502
6.25864	3.0999	0.03123	6.25864	0.15511	0.00537
6.28932	3.01157	0.02658	6.28932	0.1513	0.00542
6.32	2.91207	0.02103	6.32	0.14526	0.00521
6.35068	2.80804	0.01623	6.35068	0.13671	0.00482
6.38136	2.7059	0.01517	6.38136	0.12561	0.00439
6.41204	2.61068	0.01907	6.41204	0.11227	0.0041
6.44272	2.5249	0.02521	6.44272	0.09748	0.00412
6.4734	2.448	0.03125	6.4734	0.08296	0.00445
6.50408	2.37643	0.03596	6.50408	0.07202	0.00494
6.53476	2.3046	0.0387	6.53476	0.06955	0.00541
6.56544	2.22614	0.03913	6.56544	0.07859	0.00572
6.59612	2.13536	0.03719	6.59612	0.09705	0.00577
6.6268	2.02837	0.03306	6.6268	0.12083	0.00557
6.65748	1.90379	0.0272	6.65748	0.1468	0.00513
6.68816	1.76314	0.02051	6.68816	0.1729	0.00458
6.71884	1.6108	0.01481	6.71884	0.19766	0.00411
6.74952	1.45381	0.0136	6.74952	0.21994	0.00398
6.7802	1.30128	0.01781	6.7802	0.23887	0.0043
6.81087	1.16356	0.02383	6.81087	0.25372	0.00495
6.84155	1.05051	0.02927	6.84155	0.26401	0.0057
6.87223	0.96909	0.03307	6.87223	0.26942	0.00633
6.90291	0.92063	0.03475	6.90291	0.26985	0.00673
6.93359	0.90013	0.03412	6.93359	0.26539	0.00681
6.96427	0.89866	0.03125	6.96427	0.25634	0.00655
6.99495	0.90741	0.02642	6.99495	0.24315	0.00598
7.02563	0.92053	0.02014	7.02563	0.2264	0.00517
7.05631	0.93586	0.01333	7.05631	0.2068	0.00425
7.08699	0.95409	0.00828	7.08699	0.18509	0.00347
7.11767	0.97705	0.00981	7.11767	0.16201	0.00314
7.14835	1.00585	0.0154	7.14835	0.13832	0.00345
7.17903	1.03951	0.02088	7.17903	0.11468	0.00414
7.20971	1.07461	0.02495	7.20971	0.09179	0.00489
7.24039	1.10581	0.02712	7.24039	0.07044	0.0055
7.27107	1.12699	0.02717	7.27107	0.052	0.00589
7.30175	1.13241	0.02511	7.30175	0.0395	0.00603
7.33243	1.1177	0.02112	7.33243	0.03768	0.00595
7.36311	1.08059	0.01554	7.36311	0.04651	0.00571
7.39379	1.02152	0.0089	7.39379	0.06049	0.00541
7.42447	0.94418	0.00262	7.42447	0.0758	0.00518
7.45515	0.85628	0.00674	7.45515	0.09068	0.00508
7.48583	0.77051	0.01352	7.48583	0.10418	0.00513
7.51651	0.70477	0.01949	7.51651	0.11563	0.00526
7.54719	0.67885	0.02411	7.54719	0.12457	0.00536
7.57787	0.70432	0.0271	7.57787	0.13075	0.00536
7.60854	0.77594	0.02834	7.60854	0.13415	0.00516
7.63922	0.87668	0.02788	7.63922	0.13515	0.00474
7.6699	0.98849	0.02597	7.6699	0.13458	0.00411
7.70058	1.09747	0.02306	7.70058	0.13376	0.00332
7.73126	1.19424	0.01988	7.73126	0.13446	0.00248
7.76194	1.27308	0.01742	7.76194	0.13848	0.00182
7.79262	1.33103	0.01667	7.79262	0.14705	0.00179
7.8233	1.36735	0.0178	7.8233	0.16035	0.0024
7.85398	1.38299	0.01993	7.85398	0.17742	0.00322
7.88466	1.38018	0.02199	7.88466	0.19669	0.00401
7.91534	1.36201	0.02325	7.91534	0.21634	0.00466
7.94602	1.33198	0.02327	7.94602	0.23467	0.00512
7.9767	1.29359	0.02191	7.9767	0.25017	0.00541
8.00738	1.24997	0.01917	8.00738	0.26165	0.00553
8.03806	1.20363	0.01524	8.03806	0.26821	0.00551
8.06874	1.15623	0.01041	8.06874	0.2693	0.0054
8.09942	1.10864	0.00521	8.09942	0.26473	0.00525
8.1301	1.06105	0.00247	8.1301	0.25469	0.00508
8.16078	1.0132	0.00679	8.16078	0.23978	0.00492
8.19146	0.96462	0.01146	8.19146	0.22103	0.00476
8.22214	0.91484	0.01531	8.22214	0.19992	0.00459
8.25282	0.86355	0.01803	8.25282	0.17845	0.0044
8.2835	0.81063	0.01947	8.2835	0.15913	0.00417
8.31418	0.7561	0.0196	8.31418	0.14473	0.00391
8.34486	0.70015	0.01852	8.34486	0.13749	0.00363
8.37554	0.64303	0.01647	8.37554	0.13788	0.00335
8.40621	0.5851	0.01387	8.40621	0.14409	0.0031
8.43689	0.52698	0.01138	8.43689	0.15311	0.00288
8.46757	0.46986	0.01001	8.46757	0.16206	0.00269
8.49825	0.416	0.01054	8.49825	0.16881	0.00253
8.52893	0.36954	0.01255	8.52893	0.17208	0.00235
8.55961	0.33718	0.01501	8.55961	0.17131	0.00213
8.59029	0.32727	0.0172	8.59029	0.16656	0.00186
8.62097	0.3456	0.01872	8.62097	0.15848	0.00154
8.65165	0.39102	0.01942	8.65165	0.14832	0.00119
8.68233	0.457	0.01927	8.68233	0.13785	0.00086406
8.71301	0.53613	0.01832	8.71301	0.12933	0.000684829
8.74369	0.62227	0.01673	8.74369	0.12499	0.00075546
8.77437	0.71064	0.0147	8.77437	0.12628	0.000971038
8.80505	0.79742	0.01245	8.80505	0.133	0.00119
8.83573	0.87939	0.01024	8.83573	0.14353	0.00134
8.86641	0.95379	0.00826	8.86641	0.15571	0.00139
8.89709	1.01824	0.00668	8.89709	0.16754	0.00135
8.92777	1.07075	0.00552	8.92777	0.17749	0.00122
8.95845	1.10978	0.00467	8.95845	0.18451	0.00103
8.98913	1.13424	0.00401	8.98913	0.188	0.000838927
9.01981	1.14357	0.00355	9.01981	0.18771	0.000714677
9.05049	1.13779	0.00355	9.05049	0.1837	0.000721721
9.08117	1.11749	0.00425	9.08117	0.17631	0.000833713
9.11185	1.08385	0.00554	9.11185	0.16611	0.00097224
9.14253	1.03857	0.00711	9.14253	0.15392	0.00109
9.17321	0.98385	0.00871	9.17321	0.14073	0.00116
9.20388	0.92227	0.01015	9.20388	0.12782	0.00122
9.23456	0.85667	0.01131	9.23456	0.11665	0.0013
9.26524	0.79006	0.01211	9.26524	0.10879	0.00144
9.29592	0.72548	0.01254	9.29592	0.10549	0.00165
9.3266	0.66593	0.01263	9.3266	0.10719	0.00191
9.35728	0.61441	0.01246	9.35728	0.11323	0.0022
9.38796	0.57387	0.01213	9.38796	0.12223	0.00245
9.41864	0.54722	0.01176	9.41864	0.13265	0.00265
9.44932	0.53712	0.01142	9.44932	0.14315	0.00275
9.48	0.54548	0.01115	9.48	0.15268	0.00276
9.51068	0.57288	0.01091	9.51068	0.16042	0.00266
9.54136	0.61831	0.01063	9.54136	0.16578	0.0025
9.57204	0.67939	0.0102	9.57204	0.16834	0.0023
9.60272	0.75288	0.00957	9.60272	0.16789	0.00213
9.6334	0.83516	0.00871	9.6334	0.16441	0.00206
9.66408	0.9225	0.00767	9.66408	0.1581	0.00214
9.69476	1.0113	0.00657	9.69476	0.14948	0.00232
9.72544	1.0982	0.00563	9.72544	0.13936	0.00257
9.75612	1.18022	0.00513	9.75612	0.12898	0.00279
9.7868	1.25487	0.00522	9.7868	0.11997	0.00296
9.81748	1.32025	0.00577	9.81748	0.11419	0.00303
9.84816	1.37511	0.00645	9.84816	0.11318	0.00302
9.87884	1.41883	0.00698	9.87884	0.11741	0.00292
9.90952	1.45141	0.00722	9.90952	0.12602	0.00276
9.9402	1.47336	0.00709	9.9402	0.13731	0.0026
9.97088	1.48553		9.97088	0.14942	0.00247

## Sheet: Fig 3e
Pt/CeZrO2
UHV		5min		10min		15 min		20min		40min
85.9	2785.39	86.2	2859.07	86.3	2977.16	86	3290.54	86	3120.6	86.1	2879.44
85.8	2717.53	86.1	2945.21	86.2	2970.5	85.9	3204.82	85.9	3032.77	86	2832.55
85.7	2625.62	86	2952.27	86.1	3013.68	85.8	3291.77	85.8	3095.93	85.9	2802.73
85.6	2670.34	85.9	2882.91	86	3038.08	85.7	3377.51	85.7	3074	85.8	2906.52
85.5	2674.78	85.8	2891.44	85.9	3044.74	85.6	3291.33	85.6	3093.35	85.7	2820.96
85.4	2759.09	85.7	2920.9	85.8	3031.71	85.5	3286.13	85.5	3091.08	85.6	2816.15
85.3	2754.54	85.6	3054.58	85.7	2908.82	85.4	3300.58	85.4	3110.97	85.5	2759.09
85.2	2629.93	85.5	3131.37	85.6	2995.11	85.3	3327.61	85.3	2977.33	85.4	2787.85
85.1	2580.96	85.4	2989.36	85.5	2937.64	85.2	3277.29	85.2	3054.46	85.3	2836.88
85	2740.88	85.3	2944.04	85.4	2957.87	85.1	3326.01	85.1	2992.74	85.2	2942.93
84.9	2678.29	85.2	2765.09	85.3	3063.15	85	3384.76	85	3118.79	85.1	2887.19
84.8	2741.62	85.1	2804.49	85.2	3037	84.9	3222.96	84.9	3098.08	85	2809.23
84.7	2662.35	85	2899.37	85.1	2852.08	84.8	3166.69	84.8	3119.25	84.9	2885.51
84.6	2688.16	84.9	2925.9	85	3002.58	84.7	3173.78	84.7	3002.06	84.8	2783.55
84.5	2774.78	84.8	3011.13	84.9	3048.1	84.6	3316.22	84.6	3015.41	84.7	2792.45
84.4	2671.04	84.7	2955.93	84.8	2930.55	84.5	3223.51	84.5	2953.11	84.6	2830.22
84.3	2613.3	84.6	2808.38	84.7	3024.51	84.4	3310.45	84.4	3083.05	84.5	2866.71
84.2	2595.95	84.5	2834.87	84.6	3025.69	84.3	3256.57	84.3	3152.06	84.4	2789.47
84.1	2593.99	84.4	2891.42	84.5	2923.28	84.2	3286.43	84.2	3011.26	84.3	2891.26
84	2648.9	84.3	2867.12	84.4	3018.86	84.1	3293.14	84.1	3070.74	84.2	2803.55
83.9	2723.36	84.2	2864.34	84.3	3068.35	84	3359.63	84	2955.26	84.1	2847.69
83.8	2649.2	84.1	3054.04	84.2	3013.22	83.9	3128.6	83.9	3089.8	84	2866.96
83.7	2710.24	84	3018.76	84.1	2922.91	83.8	3304.01	83.8	3111.25	83.9	2790.92
83.6	2613.42	83.9	2930.32	84	2927.62	83.7	3166.53	83.7	2960.43	83.8	2875.03
83.5	2692.49	83.8	2896.26	83.9	3010.96	83.6	3157.42	83.6	3060.98	83.7	2846.48
83.4	2538.98	83.7	2852.69	83.8	2923.96	83.5	3149.41	83.5	3069.82	83.6	2820.07
83.3	2627.46	83.6	2797.41	83.7	2910.64	83.4	3206.52	83.4	2996.8	83.5	2854.72
83.2	2666.53	83.5	2880.36	83.6	3018.86	83.3	3238.7	83.3	3039.14	83.4	2827.83
83.1	2594.32	83.4	2944.16	83.5	3114.6	83.2	3317.38	83.2	3028.58	83.3	2890.95
83	2769.1	83.3	2931.5	83.4	2963.16	83.1	3273.07	83.1	3053.11	83.2	2775.01
82.9	2716.26	83.2	2906.7	83.3	2999.95	83	3061.67	83	3080.65	83.1	2804
82.8	2703.87	83.1	2872.36	83.2	2978.13	82.9	3234.15	82.9	3081.04	83	2785.62
82.7	2524.93	83	2821.58	83.1	2880.54	82.8	3258.98	82.8	2965.82	82.9	2827.54
82.6	2563.46	82.9	2847.36	83	2987.1	82.7	3175.81	82.7	3088.04	82.8	2811.99
82.5	2669.82	82.8	2899.45	82.9	2995.43	82.6	3178.78	82.6	2942.61	82.7	2781.5
82.4	2697.66	82.7	2748.34	82.8	2912.78	82.5	3203.77	82.5	2889.77	82.6	2763.78
82.3	2696.23	82.6	2792.97	82.7	3043.91	82.4	3233.81	82.4	2928.62	82.5	2827.49
82.2	2712.38	82.5	2914.57	82.6	3004.9	82.3	3331	82.3	2982.04	82.4	2860.17
82.1	2721.02	82.4	2916.21	82.5	2981.42	82.2	3162.84	82.2	3131.19	82.3	2828.99
82	2686.93	82.3	2847.23	82.4	2977.32	82.1	3113.09	82.1	3096.9	82.2	2886.85
81.9	2554.73	82.2	2902.97	82.3	2911.45	82	3174.79	82	3071.19	82.1	2811.66
81.8	2594.65	82.1	2868.44	82.2	2910.84	81.9	3405.23	81.9	3067.59	82	2833.17
81.7	2585.56	82	2988.77	82.1	2912.94	81.8	3342.82	81.8	3091.13	81.9	2968.68
81.6	2618.19	81.9	2946.52	82	2890.83	81.7	3111.62	81.7	3003.48	81.8	2840.7
81.5	2704.94	81.8	2892.01	81.9	2977.57	81.6	3146.43	81.6	2924.95	81.7	2766.45
81.4	2599.38	81.7	2895.21	81.8	2980.96	81.5	3105.26	81.5	2926.71	81.6	2838.99
81.3	2738.36	81.6	2969.51	81.7	3037.97	81.4	3148.08	81.4	3000.86	81.5	2830.91
81.2	2663.65	81.5	2956.81	81.6	2997.13	81.3	3070.92	81.3	3136.89	81.4	2875.27
81.1	2583.02	81.4	3009.2	81.5	2968.21	81.2	3196	81.2	3051.5	81.3	2777.86
81	2740.95	81.3	2989.73	81.4	2904.66	81.1	3207.19	81.1	3005.66	81.2	2783.74
80.9	2675.27	81.2	2911.33	81.3	2829.57	81	3221.44	81	3007.95	81.1	2748.29
80.8	2766.78	81.1	2844.94	81.2	2922.23	80.9	3210.33	80.9	2949.79	81	2847.61
80.7	2635.81	81	2788.52	81.1	2980.87	80.8	3328.43	80.8	2831.96	80.9	2799.16
80.6	2731.09	80.9	2864.82	81	2900.67	80.7	3177.48	80.7	2970.55	80.8	2784.77
80.5	2609.99	80.8	2909.98	80.9	2933.87	80.6	3180.47	80.6	2930.56	80.7	2746.15
80.4	2595.16	80.7	2941.85	80.8	2993.43	80.5	3225.25	80.5	3031.1	80.6	2820.15
80.3	2605.75	80.6	2840.19	80.7	2860.17	80.4	3181.43	80.4	3045.47	80.5	2814.47
80.2	2773.35	80.5	2824.43	80.6	3033.25	80.3	3369.42	80.3	2990.9	80.4	2812.03
80.1	2718.48	80.4	2848.97	80.5	2949.98	80.2	3149.57	80.2	2938.07	80.3	2797.25
80	2636.77	80.3	2965.22	80.4	2913.13	80.1	3262.18	80.1	2968.37	80.2	2763.58
79.9	2620.81	80.2	2793.74	80.3	2923.89	80	3196.56	80	2983.28	80.1	2791.71
79.8	2572.1	80.1	2855.3	80.2	2985.9	79.9	3089.43	79.9	2970.76	80	2797.33
79.7	2595.22	80	2931.62	80.1	2953.15	79.8	3198.7	79.8	3025.53	79.9	2784.17
79.6	2645.03	79.9	2902.31	80	3056.85	79.7	3247.05	79.7	3021.04	79.8	2777.36
79.5	2757.39	79.8	2923.84	79.9	3107.9	79.6	3246.92	79.6	3014.03	79.7	2884.7
79.4	2715.1	79.7	3001.82	79.8	2957.98	79.5	3261.23	79.5	2956.79	79.6	2751.76
79.3	2708.78	79.6	2900.3	79.7	2946.68	79.4	3349.66	79.4	3033.31	79.5	2749.84
79.2	2791.45	79.5	3005.08	79.6	3065.77	79.3	3233.63	79.3	3138.6	79.4	2887.79
79.1	2787.84	79.4	3004.25	79.5	3048.16	79.2	3408.98	79.2	3205.23	79.3	2854.93
79	2770.75	79.3	3054.8	79.4	3167.72	79.1	3458.65	79.1	3094.7	79.2	2842.38
78.9	2733.25	79.2	3191.36	79.3	3226.96	79	3634.55	79	3217.51	79.1	2957.46
78.8	2859.6	79.1	3115.3	79.2	3069.08	78.9	3721.44	78.9	3380.58	79	2968.3
78.7	2856.38	79	3168.37	79.1	3020	78.8	3641.55	78.8	3411.56	78.9	2977.11
78.6	3040.22	78.9	3201.66	79	3153.26	78.7	3694.05	78.7	3336.67	78.8	3051.85
78.5	3008.07	78.8	3307.85	78.9	3220.04	78.6	3775.49	78.6	3369.82	78.7	3110.1
78.4	3122.76	78.7	3270.62	78.8	3296.4	78.5	3855.03	78.5	3569.08	78.6	3149.84
78.3	3031.05	78.6	3305.42	78.7	3164.04	78.4	3856.08	78.4	3664.9	78.5	3197.44
78.2	3042.1	78.5	3327.96	78.6	3226.55	78.3	4051.13	78.3	3716.64	78.4	3249.72
78.1	3188.58	78.4	3476.73	78.5	3413.27	78.2	4016.47	78.2	3592.52	78.3	3293.86
78	3212.19	78.3	3488.28	78.4	3336.2	78.1	4100.57	78.1	3682.12	78.2	3316.72
77.9	3137.31	78.2	3476.49	78.3	3450.76	78	4057.8	78	3682.32	78.1	3419.04
77.8	3130.04	78.1	3353.44	78.2	3415.09	77.9	4141.2	77.9	3623.92	78	3523.89
77.7	3089.55	78	3433.6	78.1	3343.62	77.8	4130.92	77.8	3698.54	77.9	3549.39
77.6	3344.86	77.9	3535.31	78	3481.98	77.7	4242.97	77.7	3842.77	77.8	3579.26
77.5	3297.94	77.8	3466.83	77.9	3558.15	77.6	4339.52	77.6	3841.76	77.7	3611.56
77.4	3359.61	77.7	3420.61	77.8	3529.6	77.5	4418.06	77.5	3960.1	77.6	3698.22
77.3	3432.84	77.6	3747.58	77.7	3631.4	77.4	4582.82	77.4	4109.08	77.5	3692.87
77.2	3544.13	77.5	3831.06	77.6	3701.71	77.3	4627.62	77.3	4225.51	77.4	3895.98
77.1	3727.5	77.4	3923.49	77.5	3743.07	77.2	4700.35	77.2	4389.79	77.3	3984.52
77	3833.96	77.3	3944.28	77.4	3875.81	77.1	4944.39	77.1	4395.8	77.2	4001.62
76.9	3904.01	77.2	4082.17	77.3	3997.34	77	5139.43	77	4613.35	77.1	4235.36
76.8	3981.77	77.1	4176.02	77.2	4027.56	76.9	5119.59	76.9	4856.98	77	4173.85
76.7	4113.52	77	4309.74	77.1	4215.76	76.8	5255.61	76.8	4929.09	76.9	4327.76
76.6	4112.96	76.9	4301.38	77	4381.07	76.7	5259.22	76.7	5084.08	76.8	4363.33
76.5	4186.42	76.8	4394.64	76.9	4439.12	76.6	5449.56	76.6	5138.17	76.7	4538.06
76.4	4255.48	76.7	4362.71	76.8	4489.31	76.5	5613.61	76.5	5153.23	76.6	4512.36
76.3	4218.65	76.6	4557.62	76.7	4568.61	76.4	5413.32	76.4	5247.16	76.5	4458.66
76.2	4013.42	76.5	4554.9	76.6	4462.68	76.3	5411.97	76.3	5090.09	76.4	4554.07
76.1	4132.98	76.4	4634.63	76.5	4551.91	76.2	5413.61	76.2	5059.35	76.3	4747.18
76	4068.98	76.3	4648.26	76.4	4572.2	76.1	5370.66	76.1	4830.64	76.2	4856.67
75.9	4098.64	76.2	4490.57	76.3	4536.47	76	5248.27	76	4938.27	76.1	4656.05
75.8	4084.19	76.1	4468.46	76.2	4425.82	75.9	5243.69	75.9	4907.88	76	4659.94
75.7	4042.23	76	4380.15	76.1	4408.53	75.8	5144.5	75.8	5020.63	75.9	4632.88
75.6	4026.96	75.9	4423.07	76	4241.85	75.7	5227.41	75.7	4981.32	75.8	4606.85
75.5	3944.66	75.8	4390.25	75.9	4369.82	75.6	5347.79	75.6	4869.79	75.7	4719.1
75.4	4011.42	75.7	4429.01	75.8	4550.17	75.5	5190.94	75.5	4781.08	75.6	4688.53
75.3	4017.85	75.6	4471.72	75.7	4367.99	75.4	5280.25	75.4	4790.57	75.5	4730.26
75.2	3966.24	75.5	4346.46	75.6	4255.74	75.3	5203.76	75.3	4831.82	75.4	4688.09
75.1	3887.83	75.4	4393.27	75.5	4124.96	75.2	5190.7	75.2	4729.37	75.3	4626.02
75	3761.71	75.3	4359.48	75.4	4386.18	75.1	5270.74	75.1	4792.24	75.2	4538.85
74.9	3824.17	75.2	4339.65	75.3	4158.33	75	5087.19	75	4730.51	75.1	4519.72
74.8	3722.83	75.1	4177.24	75.2	4184.52	74.9	5119.18	74.9	4799.36	75	4587.8
74.7	3683.38	75	4112.81	75.1	4072.19	74.8	5089.45	74.8	4731.02	74.9	4440.06
74.6	3848.8	74.9	3979.27	75	4087.09	74.7	5286.74	74.7	4655.62	74.8	4404.66
74.5	3737.35	74.8	3955.18	74.9	4051.6	74.6	5071.35	74.6	4628.67	74.7	4416.86
74.4	3731.28	74.7	4077.06	74.8	3939.27	74.5	5070.74	74.5	4443.22	74.6	4307.3
74.3	3754.37	74.6	3965.96	74.7	3973.99	74.4	5055.94	74.4	4502.92	74.5	4478.69
74.2	3692.28	74.5	4020.44	74.6	4026.22	74.3	4795.92	74.3	4546.59	74.4	4379.95
74.1	3800.04	74.4	3948.94	74.5	3948.4	74.2	4943.26	74.2	4572.8	74.3	4370.24
74	3854.55	74.3	3898.28	74.4	3831.65	74.1	5122.56	74.1	4530.6	74.2	4538.82
73.9	4023.71	74.2	4138.13	74.3	4043.39	74	5064.87	74	4723.78	74.1	4562.58
73.8	4137.88	74.1	4295.57	74.2	4097.11	73.9	5345.14	73.9	4835.9	74	4596.44
73.7	4219.62	74	4347.22	74.1	4255.31	73.8	5523.52	73.8	4975.15	73.9	4580.75
73.6	4221.21	73.9	4687.8	74	4346.05	73.7	5794.98	73.7	5198.64	73.8	4541.48
73.5	4450.75	73.8	4670.73	73.9	4468.67	73.6	5923.69	73.6	5359.26	73.7	4602.33
73.4	4579.88	73.7	4699.2	73.8	4555.92	73.5	6302.74	73.5	5435.55	73.6	4845.05
73.3	4697.09	73.6	4816.52	73.7	4815.98	73.4	6129.83	73.4	5611.57	73.5	5173.81
73.2	4621.86	73.5	5018.42	73.6	4904.02	73.3	6121.69	73.3	5757.04	73.4	5074.34
73.1	4475.67	73.4	4949.76	73.5	4874.89	73.2	6227.83	73.2	5784.02	73.3	5125.16
73	4411.89	73.3	4859.37	73.4	4932.97	73.1	5966.38	73.1	5723.53	73.2	5275.45
72.9	4534.79	73.2	4903.98	73.3	4890.21	73	5995.45	73	5598.23	73.1	5204.51
72.8	4521.37	73.1	4831.7	73.2	4922.62	72.9	5938.55	72.9	5457.34	73	5175.96
72.7	4342.12	73	4901.61	73.1	4978.91	72.8	5815.13	72.8	5567.17	72.9	5188.38
72.6	4355.33	72.9	4773.93	73	4982.16	72.7	5887.27	72.7	5352.9	72.8	5188.07
72.5	4254.73	72.8	4636.62	72.9	4850.77	72.6	5649.37	72.6	5253.84	72.7	4975.92
72.4	4228.25	72.7	4549.16	72.8	4752.41	72.5	5383.78	72.5	5194.4	72.6	4962.01
72.3	4058.22	72.6	4570.54	72.7	4639.28	72.4	5254.13	72.4	5120.94	72.5	5004.89
72.2	4042.88	72.5	4580.8	72.6	4409.08	72.3	5254.17	72.3	5105.68	72.4	4752.94
72.1	3892.44	72.4	4311.77	72.5	4307.84	72.2	5167.67	72.2	4750.53	72.3	4740.81
72	3784.77	72.3	4293.93	72.4	4411.45	72.1	4883.3	72.1	4747.27	72.2	4763.19
71.9	3491.2	72.2	4139.01	72.3	4227.03	72	4817.67	72	4558.48	72.1	4724.5
71.8	3567.38	72.1	4102.22	72.2	4184.04	71.9	4669.29	71.9	4571.29	72	4547.21
71.7	3477.66	72	3941.61	72.1	4074.23	71.8	4409.13	71.8	4332.13	71.9	4527.53
71.6	3382.15	71.9	3900.76	72	3876.63	71.7	4490.54	71.7	4365.75	71.8	4298.29
71.5	3307.4	71.8	3803.61	71.9	3860.54	71.6	4234.59	71.6	4319.57	71.7	4217.62
71.4	3250.87	71.7	3878.27	71.8	3704.38	71.5	4188.71	71.5	4027.07	71.6	4025.82
71.3	3259.94	71.6	3747.94	71.7	3551.66	71.4	4087.84	71.4	3947.81	71.5	3968.03
71.2	2980.52	71.5	3517.11	71.6	3545.22	71.3	4096.02	71.3	3800.9	71.4	3816.78
71.1	3071.41	71.4	3414.75	71.5	3353.49	71.2	3896.05	71.2	3664.63	71.3	3698.76
71	2938.66	71.3	3261.7	71.4	3345.49	71.1	3722.66	71.1	3589.87	71.2	3611.3
70.9	2934.69	71.2	3245.56	71.3	3244.74	71	3627.44	71	3508.55	71.1	3418.4
70.8	2837.91	71.1	3115.83	71.2	3314.72	70.9	3508.71	70.9	3397.56	71	3409.76
70.7	2729.01	71	3090.76	71.1	3365.71	70.8	3585.26	70.8	3378.08	70.9	3185.27
70.6	2757.95	70.9	3098.49	71	3097.05	70.7	3410.18	70.7	3282.58	70.8	3037.34
70.5	2767.21	70.8	3079.13	70.9	3095.15	70.6	3328.71	70.6	3207.41	70.7	3049.53
70.4	2659.26	70.7	3033.86	70.8	3059.95	70.5	3229.97	70.5	3086.85	70.6	2999.62
70.3	2608.81	70.6	2917.18	70.7	3062.39	70.4	3293.37	70.4	3045.79	70.5	2839.04
70.2	2651.85	70.5	2901.06	70.6	3028.18	70.3	3299.62	70.3	2993.82	70.4	2917.21
70.1	2688.42	70.4	2979.01	70.5	3058	70.2	3247.68	70.2	2947.81	70.3	2858.67
70	2579.34	70.3	2957.68	70.4	3027.33	70.1	3070.8	70.1	2874.36	70.2	2852.78
69.9	2706.86	70.2	2834.39	70.3	3071.69	70	3000.48	70	2801.82	70.1	2714.38
69.8	2629.55	70.1	2925.65	70.2	3017.4	69.9	3235.96	69.9	2907.82	70	2758.88
69.7	2601.85	70	2859.04	70.1	3044.49	69.8	3138.19	69.8	2974.69	69.9	2726.77
69.6	2495.2	69.9	2885.46	70	2999.7	69.7	3001.2	69.7	2974.86	69.8	2741.88
69.5	2574.59	69.8	2864.18	69.9	2947.41	69.6	3084.48	69.6	2861.46	69.7	2673.28
69.4	2585.13	69.7	2849.07	69.8	2980.23	69.5	2987.19	69.5	2974.11	69.6	2699.56
69.3	2605.99	69.6	2804.73	69.7	2972.76	69.4	3009.37	69.4	2946.61	69.5	2746.74
69.2	2668.53	69.5	2793.56	69.6	2961.3	69.3	2984.08	69.3	2796.46	69.4	2689.51
69.1	2583.95	69.4	2874.89	69.5	2906.25	69.2	3035.72	69.2	2801.28	69.3	2654.12
69	2590.47	69.3	2803.34	69.4	2957.39	69.1	2997.21	69.1	2942.66	69.2	2623.02
68.9	2611.94	69.2	2797.53	69.3	2904.39	69	2957.21	69	2867.19	69.1	2652.89
68.8	2568.85	69.1	2842.53	69.2	2941.06	68.9	3062.9	68.9	2734.09	69	2705.63
68.7	2521.49	69	2836.74	69.1	2889.87	68.8	3075.73	68.8	2824.4	68.9	2707.21
68.6	2444.77	68.9	2804.92	69	2984.82	68.7	3041.02	68.7	2890.95	68.8	2686.72
68.5	2543.1	68.8	2826.55	68.9	2928.99	68.6	2944.5	68.6	2826.66	68.7	2655.8
68.4	2536.92	68.7	2785.29	68.8	2860.03	68.5	3015.74	68.5	2735.4	68.6	2688.4
68.3	2584.17	68.6	2818.74	68.7	2956.58	68.4	2922.86	68.4	2776.48	68.5	2606.23
68.2	2751.41	68.5	2827.93	68.6	2954.49	68.3	2985.83	68.3	2860.84	68.4	2584.26
68.1	2673.72	68.4	2859.33	68.5	2923.59	68.2	2964.29	68.2	2802.88	68.3	2655.08
68	2627.92	68.3	2859.11	68.4	2880.91	68.1	2990.04	68.1	2820.31	68.2	2567.79
67.9	2565.4	68.2	2807.83	68.3	2834.86	68	3055.19	68	2790.28	68.1	2582.73
67.8	2571.89	68.1	2821.39	68.2	2953.27	67.9	2987.29	67.9	2733.98	68	2563.51
67.7	2642.63	68	2835.98	68.1	2897.23	67.8	3014.33	67.8	2858.21	67.9	2570.74
67.6	2627.39	67.9	2762.34	68	2766.63	67.7	3144.51	67.7	2849.23	67.8	2553.31
67.5	2528.01	67.8	2757.55	67.9	2855.24	67.6	3028.12	67.6	2839.86	67.7	2532.87
67.4	2503.4	67.7	2853.79	67.8	2908.98	67.5	3013.98	67.5	2767.12	67.6	2549.11
67.3	2469.11	67.6	2746.44	67.7	2903.17	67.4	3018.03	67.4	2860.78	67.5	2572.1
67.2	2534.83	67.5	2735.16	67.6	2807.91	67.3	3056.71	67.3	2830.7	67.4	2655.03
67.1	2589.25	67.4	2736.06	67.5	2866.87	67.2	3011.09	67.2	2850.32	67.3	2594.77
67	2593.08	67.3	2834.3	67.4	2881.4	67.1	3172.07	67.1	2911.57	67.2	2535.74
66.9	2668.59	67.2	2731.39	67.3	2803.39	67	2924.16	67	2755.31	67.1	2621.64
66.8	2489.7	67.1	2799.97	67.2	2915.26	66.9	2976.82	66.9	2822.44	67	2514.4
66.7	2608.7	67	2793.39	67.1	2778.39	66.8	3045.87	66.8	2879.94	66.9	2467.94
66.6	2487.03	66.9	2758.97	67	2832.98	66.7	3085.1	66.7	2877.46	66.8	2535.55
66.5	2446.09	66.8	2783.5	66.9	2825.68	66.6	3001.73	66.6	2880.46	66.7	2612.31
66.4	2499.38	66.7	2760.69	66.8	2890.96	66.5	2964.93	66.5	2806.9	66.6	2524.81
66.3	2450.33	66.6	2898.47	66.7	2884.39	66.4	2971.6	66.4	2794.91	66.5	2572.77
66.2	2533.7	66.5	2766.97	66.6	2898.61	66.3	2914.32	66.3	2857.08	66.4	2600.82
66.1	2637.12	66.4	2658.8	66.5	2905.69	66.2	2997.96	66.2	2873.77	66.3	2553.6
66	2551.35	66.3	2770.28	66.4	2963	66.1	2944.95	66.1	2816.04	66.2	2618.3
65.9	2471.66	66.2	2895.19	66.3	2839.2	66	3029.4	66	2779.98	66.1	2618.24
65.8	2491.12	66.1	2726.81	66.2	2858.91	65.9	3008.84	65.9	2815.7	66	2556.77
65.7	2491.05	66	2761.43	66.1	2891.64	65.8	3087.14	65.8	2832.4	65.9	2588.95
65.6	2605.87	65.9	2870.72	66	2940.55	65.7	2921.48	65.7	2768.91	65.8	2523.41
65.5	2671.28	65.8	2913.53	65.9	2888.52	65.6	2931.58	65.6	2726.52	65.7	2575.91
65.4	2612.16	65.7	2725.57	65.8	2871.9	65.5	2911.32	65.5	2732.14	65.6	2585.6
65.3	2649.78	65.6	2838.02	65.7	2831.01	65.4	2923.36	65.4	2809.47	65.5	2708.75
65.2	2539.36	65.5	2771.93	65.6	2819.03	65.3	2947.91	65.3	2819.26	65.4	2625.17
65.1	2573.54	65.4	2715.48	65.5	2914.92	65.2	2908.62	65.2	2834.93	65.3	2657.81
65	2667.59	65.3	2745.75	65.4	2949.12	65.1	3093.86	65.1	2851.2	65.2	2601.91
64.9	2545.87	65.2	2862.1	65.3	2949.76	65	2983.4	65	2852.41	65.1	2630.3
64.8	2516.68	65.1	2840.42	65.2	2999.26	64.9	2947.43	64.9	2898.16	65	2620.19
64.7	2680.16	65	2802.35	65.1	2928.19	64.8	3032.15	64.8	2864.15	64.9	2725.04
64.6	2644.52	64.9	2796.07	65	2889.14	64.7	3068.95	64.7	2827.35	64.8	2647.76
64.5	2568.44	64.8	2887.89	64.9	2994.02	64.6	3082.62	64.6	2909.1	64.7	2671.19
64.4	2797.24	64.7	2870.61	64.8	3096.37	64.5	3243.43	64.5	2925.89	64.6	2669.72
64.3	2788.53	64.6	2897.13	64.7	3087.94	64.4	3158.6	64.4	3005.96	64.5	2780
64.2	2779.47	64.5	2898.45	64.6	3168.34	64.3	3103.13	64.3	3070.05	64.4	2741.85
64.1	2755.17	64.4	2980.2	64.5	3165.41	64.2	3196.74	64.2	3054.21	64.3	2761.35
64	2704.75	64.3	3018.77	64.4	3163.5	64.1	3146.93	64.1	3126.56	64.2	2823.25
63.9	2746.36	64.2	3021.62	64.3	3082.74	64	3306.73	64	3055.66	64.1	2751.39
63.8	2697.26	64.1	3124.07	64.2	3094.34	63.9	3266.69	63.9	3096.46	64	2796.76
63.7	2967.48	64	3097.52	64.1	3149.03	63.8	3317.12	63.8	3122.62	63.9	2932.92
63.6	3002.27	63.9	3060.78	64	3297.96	63.7	3398.99	63.7	3057.68	63.8	2855.65
63.5	2909.67	63.8	3206.61	63.9	3284.07	63.6	3351.86	63.6	3096.37	63.7	2929.92
63.4	2875.7	63.7	3273.24	63.8	3393.05	63.5	3356.22	63.5	3213.29	63.6	2989.05
63.3	2923.24	63.6	3131.98	63.7	3292.28	63.4	3419.26	63.4	3247.8	63.5	3012.99
63.2	2961.51	63.5	3038.71	63.6	3257.43	63.3	3346.48	63.3	3200.9	63.4	2963.46
63.1	2976.29	63.4	3184.9	63.5	3244.58	63.2	3411.19	63.2	3283.33	63.3	2959.55
63	2935.25	63.3	3276.42	63.4	3196.35	63.1	3412.95	63.1	3279.94	63.2	2956.99
62.9	2802.63	63.2	3198.17	63.3	3288.46	63	3428.48	63	3316.13	63.1	2951.19

## Sheet: Fig 3f
Pt/CeO2
UHV		5min		10min		15 min		20min		40min
87.25	2671.72	87.65	2725.32	87.9	2537.82	88.1	2831.58	87.9	3255.64	88.2	3230.37
87.15	2663.88	87.55	2863.61	87.8	2739.53	88	2862.35	87.8	3215.52	88.1	3106.63
87.05	2651.08	87.45	2797.49	87.7	2777.29	87.9	2826.29	87.7	3193.56	88	3193.14
86.95	2613.3	87.35	2856.01	87.6	2728.47	87.8	2848.44	87.6	3211.91	87.9	3021.76
86.85	2658.89	87.25	2810.18	87.5	2738.58	87.7	2888.77	87.5	3135.32	87.8	3135.1
86.75	2614.19	87.15	2753.3	87.4	2629.44	87.6	2799.12	87.4	3116.73	87.7	3063.03
86.65	2561.96	87.05	2877.98	87.3	2660.95	87.5	2804.94	87.3	3186.07	87.6	2979.74
86.55	2648.44	86.95	2871.81	87.2	2715.18	87.4	2693.24	87.2	3180.95	87.5	3123.31
86.45	2660.62	86.85	2810.86	87.1	2753.62	87.3	2763.76	87.1	3154.32	87.4	3050.74
86.35	2714.52	86.75	2958.9	87	2702.73	87.2	2825.55	87	3146.88	87.3	3095.66
86.25	2681.34	86.65	2888.51	86.9	2799.4	87.1	2826.22	86.9	3166.28	87.2	2949.44
86.15	2549.72	86.55	2782.41	86.8	2659.05	87	2797.68	86.8	3137.38	87.1	2997.1
86.05	2694.12	86.45	2900.23	86.7	2640.74	86.9	2798.47	86.7	3257.05	87	3005.83
85.95	2703.94	86.35	2894.89	86.6	2804.16	86.8	2793.24	86.6	3160.35	86.9	2968.75
85.85	2653.92	86.25	2840.73	86.5	2675.34	86.7	2796.96	86.5	3146.13	86.8	3033.83
85.75	2620.09	86.15	2871.71	86.4	2625.62	86.6	2721.75	86.4	3111.97	86.7	3061.08
85.65	2602.04	86.05	2930.16	86.3	2761.09	86.5	2694.73	86.3	3267.58	86.6	3076.26
85.55	2715.65	85.95	2863.07	86.2	2846.99	86.4	2745.63	86.2	3257.73	86.5	3155.39
85.45	2817.84	85.85	2865.18	86.1	2678.32	86.3	2654.03	86.1	3175.75	86.4	3187.44
85.35	2569.51	85.75	2814.02	86	2712.2	86.2	2666.64	86	3322.68	86.3	3028.39
85.25	2749.62	85.65	2791.68	85.9	2636.12	86.1	2767.31	85.9	3280.39	86.2	3066
85.15	2622.34	85.55	2846.77	85.8	2749.82	86	2806.95	85.8	3253.27	86.1	3080.2
85.05	2724.62	85.45	2854.4	85.7	2798.09	85.9	2868.1	85.7	3242.22	86	3188.62
84.95	2622.9	85.35	2738.64	85.6	2657.29	85.8	2800.74	85.6	3186.37	85.9	3051.07
84.85	2711.62	85.25	2737.57	85.5	2733.53	85.7	2835.78	85.5	3136.97	85.8	3034.89
84.75	2606.11	85.15	2680.89	85.4	2722.26	85.6	2755.85	85.4	3165.13	85.7	3053.1
84.65	2665.94	85.05	2815.05	85.3	2734.96	85.5	2707.81	85.3	3225.56	85.6	3071.56
84.55	2678.24	84.95	2736.5	85.2	2797.9	85.4	2700.62	85.2	3218.48	85.5	3105.51
84.45	2702.17	84.85	2855.96	85.1	2733.85	85.3	2737.03	85.1	3238.21	85.4	3114.16
84.35	2749.04	84.75	2840.52	85	2646.59	85.2	2776.4	85	3136.23	85.3	3083.13
84.25	2623.61	84.65	2784.27	84.9	2685.28	85.1	2870.3	84.9	3133.89	85.2	3053.98
84.15	2672.59	84.55	2762.43	84.8	2769.58	85	2765.6	84.8	3290.74	85.1	3125.24
84.05	2613.01	84.45	2779.62	84.7	2685.39	84.9	2809.64	84.7	3176.83	85	3040.54
83.95	2640.01	84.35	2854.07	84.6	2724.03	84.8	2839.31	84.6	3194.42	84.9	3039.7
83.85	2674.42	84.25	2785.13	84.5	2755.48	84.7	2809.79	84.5	3238.42	84.8	3057.23
83.75	2683.69	84.15	2835.68	84.4	2614.2	84.6	2789.29	84.4	3207.47	84.7	3105.6
83.65	2625.94	84.05	2788.9	84.3	2635.69	84.5	2768.49	84.3	3218.98	84.6	3171.74
83.55	2582.38	83.95	2870.12	84.2	2698.88	84.4	2788.91	84.2	3039.07	84.5	3220.22
83.45	2670.2	83.85	2875.25	84.1	2752.88	84.3	2794.93	84.1	3100.24	84.4	3026.99
83.35	2656.16	83.75	2788.83	84	2648.44	84.2	2777.01	84	3187.55	84.3	2919.24
83.25	2741.18	83.65	2787.09	83.9	2645.32	84.1	2785.77	83.9	3204.07	84.2	3034.88
83.15	2616	83.55	2789.54	83.8	2671.17	84	2695.87	83.8	3043.56	84.1	3186.91
83.05	2641.08	83.45	2730.9	83.7	2746.1	83.9	2796.75	83.7	3078.94	84	3011.48
82.95	2581.55	83.35	2658.9	83.6	2807.58	83.8	2815.92	83.6	3172.89	83.9	3159.49
82.85	2661.21	83.25	2740.17	83.5	2810.95	83.7	2663.27	83.5	3156.34	83.8	3079.51
82.75	2570.2	83.15	2894.23	83.4	2815.33	83.6	2813.05	83.4	3222.85	83.7	3091.22
82.65	2530.93	83.05	2763.66	83.3	2804.28	83.5	2854.21	83.3	3109.84	83.6	2959.43
82.55	2653.18	82.95	2812.47	83.2	2748	83.4	2733.33	83.2	3141.84	83.5	3009.74
82.45	2661.79	82.85	2825.91	83.1	2682.76	83.3	2730.97	83.1	3205.29	83.4	3232.75
82.35	2679.41	82.75	2701.7	83	2673.53	83.2	2722.6	83	3243.01	83.3	3190.7
82.25	2537.97	82.65	2730.21	82.9	2748.04	83.1	2814.66	82.9	3166.9	83.2	3129.76
82.15	2669.65	82.55	2897.46	82.8	2732.68	83	2893.84	82.8	3152	83.1	2957.71
82.05	2602.4	82.45	2813.05	82.7	2646.42	82.9	2790.08	82.7	3251.4	83	3101.03
81.95	2614.3	82.35	2824.77	82.6	2652.81	82.8	2889.69	82.6	3170.06	82.9	3014.71
81.85	2637.2	82.25	2837.58	82.5	2829.08	82.7	2861.37	82.5	3162.78	82.8	2988.42
81.75	2651.44	82.15	2730.72	82.4	2722.33	82.6	2812.7	82.4	3186.19	82.7	3005.06
81.65	2611.31	82.05	2844.57	82.3	2644.98	82.5	2736.56	82.3	3087.87	82.6	3108.52
81.55	2670.91	81.95	2728.04	82.2	2587.56	82.4	2821.13	82.2	3100.89	82.5	2969.98
81.45	2678.45	81.85	2820.94	82.1	2684.98	82.3	2725.68	82.1	3074.77	82.4	3012.5
81.35	2737.05	81.75	2758.15	82	2807.6	82.2	2740.55	82	3206.47	82.3	2957.8
81.25	2619.15	81.65	2838.21	81.9	2789.09	82.1	2741.13	81.9	3262.65	82.2	2974.27
81.15	2597.21	81.55	2867.36	81.8	2746.58	82	2713.39	81.8	3095.79	82.1	3061.65
81.05	2600.28	81.45	2778.15	81.7	2773.02	81.9	2755.36	81.7	3218.12	82	3103.97
80.95	2576.23	81.35	2718.62	81.6	2612.95	81.8	2683.74	81.6	3248.22	81.9	3078.66
80.85	2703.61	81.25	2716.15	81.5	2728.19	81.7	2744.91	81.5	3274.66	81.8	3014.72
80.75	2700.1	81.15	2819.59	81.4	2753.06	81.6	2751.47	81.4	3208.49	81.7	3005.48
80.65	2635.83	81.05	2788.79	81.3	2721.9	81.5	2805.9	81.3	3122.64	81.6	3019.3
80.55	2609.92	80.95	2761.11	81.2	2757.03	81.4	2790.98	81.2	3110.04	81.5	3032.05
80.45	2657.71	80.85	2762.41	81.1	2726.26	81.3	2840.1	81.1	3101.85	81.4	3123.57
80.35	2701.3	80.75	2805.45	81	2729.14	81.2	2753.3	81	3143.07	81.3	2973.74
80.25	2516.61	80.65	2828.85	80.9	2679.36	81.1	2817.46	80.9	3188.52	81.2	3062.79
80.15	2504.36	80.55	2805.59	80.8	2760.99	81	2813.82	80.8	3165.17	81.1	3094.59
80.05	2555.66	80.45	2736.87	80.7	2639.67	80.9	2756.98	80.7	3180.7	81	3139.3
79.95	2606.47	80.35	2869.6	80.6	2729.71	80.8	2821.75	80.6	3238.77	80.9	3053.73
79.85	2665.53	80.25	2956.68	80.5	2744.61	80.7	2842.38	80.5	3127.48	80.8	3088.05
79.75	2663.74	80.15	2878.12	80.4	2832.27	80.6	2925.78	80.4	3180.32	80.7	3151.2
79.65	2626.44	80.05	2776.97	80.3	2691.2	80.5	2938.09	80.3	3120.44	80.6	3148.74
79.55	2618.85	79.95	2884.23	80.2	2712.74	80.4	2910.07	80.2	3301.73	80.5	3036.94
79.45	2831.83	79.85	2959.33	80.1	2795.04	80.3	2885.04	80.1	3212.82	80.4	3217.63
79.35	2738.05	79.75	2830.28	80	2827.02	80.2	2918.57	80	3170.16	80.3	3177.44
79.25	2824.41	79.65	2866.03	79.9	2869.86	80.1	2908.28	79.9	3274.13	80.2	3283.02
79.15	2871.91	79.55	2942.59	79.8	2778.34	80	2942.51	79.8	3326.32	80.1	3177.28
79.05	2804.95	79.45	3061.54	79.7	2961.91	79.9	3055.74	79.7	3269.9	80	3129.28
78.95	2774.47	79.35	2937.38	79.6	2868.06	79.8	3053.08	79.6	3434.73	79.9	3264.55
78.85	2660.7	79.25	3057.55	79.5	2837.49	79.7	3100.97	79.5	3426.16	79.8	3285.95
78.75	2875.49	79.15	3068.96	79.4	2948.77	79.6	3126.98	79.4	3359.22	79.7	3367.86
78.65	2889.98	79.05	3185.37	79.3	2965.29	79.5	3095.58	79.3	3492.86	79.6	3198.09
78.55	2846.96	78.95	3112.93	79.2	2916.87	79.4	3054.82	79.2	3577.42	79.5	3335.38
78.45	3013.03	78.85	3153.96	79.1	3092.75	79.3	3090.73	79.1	3542.41	79.4	3362.73
78.35	3007.9	78.75	3108.19	79	2988.05	79.2	3183.13	79	3589.72	79.3	3528.79
78.25	2962.56	78.65	3337.24	78.9	3126.32	79.1	3185.45	78.9	3839.96	79.2	3688.47
78.15	3143.79	78.55	3462.75	78.8	3266.52	79	3289	78.8	3855.95	79.1	3692.17
78.05	3229.24	78.45	3440.23	78.7	3308.54	78.9	3365.91	78.7	3944.53	79	3856.32
77.95	3293.43	78.35	3548.95	78.6	3410.73	78.8	3531.09	78.6	4187.57	78.9	3951.9
77.85	3515.16	78.25	3700.39	78.5	3454.01	78.7	3561.03	78.5	4169.49	78.8	4125.97
77.75	3572	78.15	3732.75	78.4	3543.01	78.6	3829.06	78.4	4437.36	78.7	4086.43
77.65	3508.4	78.05	3704.58	78.3	3767.78	78.5	3845.67	78.3	4498.14	78.6	4190.73
77.55	3474.78	77.95	3738.94	78.2	3788.43	78.4	3809.35	78.2	4552.18	78.5	4235.05
77.45	3630.81	77.85	3955.63	78.1	3848.47	78.3	3909	78.1	4538.91	78.4	4223.17
77.35	3535.23	77.75	4041.53	78	3844.74	78.2	3946.8	78	4517.59	78.3	4410.77
77.25	3638.78	77.65	3972.12	77.9	3880.31	78.1	4054.63	77.9	4526.76	78.2	4332.73
77.15	3754.9	77.55	3987.34	77.8	3936.95	78	3906.86	77.8	4497.78	78.1	4365.26
77.05	3753.65	77.45	3797.66	77.7	3795.82	77.9	3863.83	77.7	4575.49	78	4298.89
76.95	3645.03	77.35	3797.55	77.6	3654.44	77.8	3969.23	77.6	4591.43	77.9	4257.62
76.85	3614.05	77.25	3892.44	77.5	3781.05	77.7	3820.99	77.5	4489.61	77.8	4282.09
76.75	3515.67	77.15	3865.65	77.4	3692.48	77.6	3737.58	77.4	4332.69	77.7	4111.51
76.65	3483.39	77.05	3777.36	77.3	3711.93	77.5	3727.74	77.3	4325.48	77.6	4101.78
76.55	3439.08	76.95	3615.58	77.2	3628.22	77.4	3690.34	77.2	4250.57	77.5	4054.83
76.45	3316.07	76.85	3793.92	77.1	3492.4	77.3	3631.73	77.1	4221.07	77.4	3970.45
76.35	3350.89	76.75	3638.47	77	3426.16	77.2	3595.36	77	4166.06	77.3	4030.29
76.25	3325.34	76.65	3585.91	76.9	3477.7	77.1	3566.72	76.9	4003.73	77.2	3832.55
76.15	3282.33	76.55	3481.21	76.8	3434.66	77	3484	76.8	4068.72	77.1	3725
76.05	3194.4	76.45	3506.76	76.7	3310	76.9	3357.57	76.7	3915.92	77	3730.19
75.95	3188.21	76.35	3442.7	76.6	3253.26	76.8	3252.69	76.6	3880.95	76.9	3738.3
75.85	3134.28	76.25	3380.76	76.5	3234.04	76.7	3432.66	76.5	3759.67	76.8	3655.78
75.75	2994.94	76.15	3222.52	76.4	3197.39	76.6	3279.75	76.4	3907.46	76.7	3751.28
75.65	3091.06	76.05	3242.09	76.3	3094.68	76.5	3073.27	76.3	3720.75	76.6	3612.06
75.55	3139.84	75.95	3149.3	76.2	3078.29	76.4	3173.48	76.2	3689.88	76.5	3548.73
75.45	3092.38	75.85	3139.35	76.1	3202.55	76.3	3307.74	76.1	3610.22	76.4	3566.49
75.35	3003.34	75.75	3257.01	76	3135.75	76.2	3306.93	76	3587.62	76.3	3598.66
75.25	3090.41	75.65	3162.4	75.9	3160.59	76.1	3275.88	75.9	3757.52	76.2	3472.13
75.15	3216.05	75.55	3219.44	75.8	3049.57	76	3275.8	75.8	3864.47	76.1	3537.31
75.05	3268.09	75.45	3376.25	75.7	3173.77	75.9	3409.08	75.7	3911.66	76	3663.07
74.95	3277.06	75.35	3479.65	75.6	3249.24	75.8	3511.01	75.6	3996.45	75.9	3756.66
74.85	3449.82	75.25	3592.16	75.5	3457.86	75.7	3540.5	75.5	4231.5	75.8	3970.56
74.75	3571.79	75.15	3642.99	75.4	3568.42	75.6	3737.97	75.4	4506.24	75.7	4034.36
74.65	3610.8	75.05	3888.19	75.3	3561.78	75.5	3949.16	75.3	4336.71	75.6	4292.76
74.55	3658.09	74.95	3986.35	75.2	3898.99	75.4	3989.54	75.2	4688.84	75.5	4461.95
74.45	3715.69	74.85	3920.12	75.1	3939.97	75.3	4094.83	75.1	4807.82	75.4	4604.78
74.35	3768.57	74.75	4047.38	75	3890.5	75.2	4131.28	75	4789.69	75.3	4685.47
74.25	3892.6	74.65	4233.34	74.9	4060.71	75.1	4271.26	74.9	4941.91	75.2	4775.09
74.15	4124.04	74.55	4251.09	74.8	4157.25	75	4357.87	74.8	4862.18	75.1	4808.58
74.05	3902.32	74.45	4285.72	74.7	4161.17	74.9	4404.14	74.7	4888.25	75	4812.6
73.95	3927.04	74.35	4299.91	74.6	4239.25	74.8	4415.33	74.6	4875.11	74.9	4799.21
73.85	4026.73	74.25	4251.09	74.5	4305.31	74.7	4262.44	74.5	4888.23	74.8	4718.19
73.75	3875.5	74.15	4229.74	74.4	4327.97	74.6	4204.63	74.4	4710.34	74.7	4733.49
73.65	3760.89	74.05	4043.51	74.3	4220.54	74.5	4181.16	74.3	4800.75	74.6	4718.32
73.55	3756.6	73.95	4072.73	74.2	4016.17	74.4	4088.67	74.2	4834.5	74.5	4589.04
73.45	3760.34	73.85	4104.86	74.1	3994.41	74.3	4025.57	74.1	4828.68	74.4	4350.27
73.35	3741.08	73.75	4037.83	74	3932.86	74.2	3991.58	74	4549.5	74.3	4364.33
73.25	3739.42	73.65	3982.53	73.9	3823.3	74.1	3912.94	73.9	4563.76	74.2	4383.88
73.15	3470.06	73.55	3969.53	73.8	3819.13	74	3832.92	73.8	4427.63	74.1	4250.81
73.05	3474.31	73.45	3786.62	73.7	3727.11	73.9	3662.75	73.7	4348.05	74	4100.55
72.95	3576.98	73.35	3689.45	73.6	3662.02	73.8	3671.61	73.6	4273.96	73.9	4057.64
72.85	3392.4	73.25	3763.15	73.5	3510.32	73.7	3511.46	73.5	4151.85	73.8	4047.11
72.75	3419.14	73.15	3606.66	73.4	3452.05	73.6	3479.8	73.4	3971.25	73.7	3888.33
72.65	3297.63	73.05	3531.12	73.3	3382.37	73.5	3379.77	73.3	3931.29	73.6	3674.36
72.55	3206.79	72.95	3486.69	73.2	3338.41	73.4	3297.35	73.2	3805.49	73.5	3526.03
72.45	3107.25	72.85	3358.2	73.1	3259.39	73.3	3268.43	73.1	3761.58	73.4	3621.4
72.35	2994.02	72.75	3143.96	73	3199.22	73.2	3171.33	73	3695.53	73.3	3488.29
72.25	3008.03	72.65	3027.68	72.9	3076.47	73.1	3145.41	72.9	3511.44	73.2	3367.79
72.15	2796.66	72.55	2961.91	72.8	2948.5	73	2990.35	72.8	3502.53	73.1	3272.68
72.05	2790.73	72.45	3025.83	72.7	2846.29	72.9	2902.51	72.7	3496.34	73	3237.57
71.95	2832.27	72.35	3006.87	72.6	2868.49	72.8	2915.34	72.6	3336.71	72.9	3177.93
71.85	2829.86	72.25	2855.46	72.5	2846.09	72.7	2921.66	72.5	3341.94	72.8	3278.09
71.75	2750.61	72.15	3033.3	72.4	2851.22	72.6	2850.62	72.4	3305.02	72.7	3333.08
71.65	2651.54	72.05	2952.03	72.3	2763.75	72.5	2778.85	72.3	3217.71	72.6	3245.93
71.55	2680.78	71.95	2938.39	72.2	2814.37	72.4	2770.75	72.2	3150.78	72.5	3114.38
71.45	2698.41	71.85	2771.99	72.1	2846.49	72.3	2821.51	72.1	3263.57	72.4	3239.62
71.35	2665.98	71.75	2781.09	72	2741.06	72.2	2779.23	72	3215.2	72.3	3234.36
71.25	2680.62	71.65	2814.5	71.9	2746.01	72.1	2862.54	71.9	3283.76	72.2	3223.4
71.15	2629.97	71.55	2883.01	71.8	2749.35	72	2857.88	71.8	3245.23	72.1	3096.81
71.05	2733.89	71.45	2813.41	71.7	2731.49	71.9	2864.57	71.7	3146.08	72	3129.36
70.95	2549.23	71.35	2850.93	71.6	2799.79	71.8	2910.67	71.6	3099.81	71.9	3161.7
70.85	2618.12	71.25	2779.52	71.5	2718.66	71.7	2750.02	71.5	3173.3	71.8	3190.35
70.75	2750.72	71.15	2811.97	71.4	2684.47	71.6	2815.25	71.4	3318.38	71.7	3086.85
70.65	2654.8	71.05	2888.16	71.3	2693.36	71.5	2787.52	71.3	3277.1	71.6	3159.58
70.55	2720.18	70.95	2725.31	71.2	2711.25	71.4	2773.65	71.2	3218.47	71.5	2970.6
70.45	2717.49	70.85	2783.48	71.1	2646.2	71.3	2757.73	71.1	3208.35	71.4	3071.93
70.35	2605.98	70.75	2984.77	71	2708.77	71.2	2785.96	71	3114.5	71.3	3041.91
70.25	2600.95	70.65	3000.32	70.9	2796.63	71.1	2793.03	70.9	3232.39	71.2	3111.2
70.15	2704.3	70.55	2942.33	70.8	2750.24	71	2736.26	70.8	3220.75	71.1	3055.62
70.05	2697.31	70.45	2916.89	70.7	2789.52	70.9	2745.41	70.7	3245.06	71	3163.6
69.95	2634.95	70.35	2887.8	70.6	2749.43	70.8	2792.14	70.6	3301.51	70.9	3064.67
69.85	2662.33	70.25	2911.7	70.5	2747.7	70.7	2764.68	70.5	3153.78	70.8	3053.25
69.75	2732.94	70.15	2901.58	70.4	2719.92	70.6	2806.56	70.4	3302.57	70.7	3049.8
69.65	2659.74	70.05	2872.49	70.3	2689.72	70.5	2795.55	70.3	3228.51	70.6	3133.35
69.55	2696.95	69.95	2896.68	70.2	2650.31	70.4	2754.68	70.2	3253.85	70.5	3127.27
69.45	2660.72	69.85	2817.98	70.1	2767.61	70.3	2873.3	70.1	3216.61	70.4	3087.42
69.35	2670.52	69.75	2736.72	70	2694.85	70.2	2763.22	70	3302.11	70.3	3060.04
69.25	2706.13	69.65	2822.84	69.9	2685.91	70.1	2795.44	69.9	3256.48	70.2	3081.24
69.15	2649.09	69.55	2844.55	69.8	2808.77	70	2738.9	69.8	3203.28	70.1	3092.87
69.05	2753.91	69.45	2857.5	69.7	2732.47	69.9	2837.73	69.7	3353.1	70	3102.16
68.95	2678.02	69.35	2911.52	69.6	2631.34	69.8	2897.83	69.6	3139.97	69.9	3105.23
68.85	2627.88	69.25	2923.9	69.5	2687.13	69.7	2803.97	69.5	3130.43	69.8	3017.29
68.75	2734.93	69.15	2866.41	69.4	2683.88	69.6	2770.71	69.4	3170.78	69.7	3016.9
68.65	2646.67	69.05	2888.01	69.3	2706.56	69.5	2850.67	69.3	3165.8	69.6	3053.14
68.55	2562.14	68.95	2862.91	69.2	2722.27	69.4	2795.29	69.2	3208.12	69.5	3109.8
68.45	2629.15	68.85	2955.28	69.1	2712.47	69.3	2854.55	69.1	3236.83	69.4	3169.51
68.35	2716.98	68.75	2870.03	69	2694.99	69.2	2843.03	69	3157.52	69.3	3099.75
68.25	2534.35	68.65	2914.04	68.9	2672.34	69.1	2719.47	68.9	3231.07	69.2	3156.88
68.15	2659.76	68.55	2913.06	68.8	2785.91	69	2849.8	68.8	3202.43	69.1	3077.22
68.05	2653.95	68.45	2835.2	68.7	2724.73	68.9	2878.26	68.7	3132.5	69	3242.06
67.95	2677.78	68.35	2680.52	68.6	2714.9	68.8	2804.11	68.6	3246.03	68.9	3167.03
67.85	2581.65	68.25	2798.58	68.5	2718.28	68.7	2820.51	68.5	3205.72	68.8	3107.88
67.75	2606.94	68.15	2863.65	68.4	2688.19	68.6	2761.09	68.4	3204.76	68.7	3048.48
67.65	2709.18	68.05	2876.83	68.3	2766.96	68.5	2781.67	68.3	3214.16	68.6	3039.62
67.55	2572.34	67.95	2878.81	68.2	2711.95	68.4	2733.5	68.2	3240.78	68.5	3088.33
67.45	2676.45	67.85	2850.5	68.1	2684.69	68.3	2656.02	68.1	3134.99	68.4	2958.7
67.35	2608.98	67.75	2745.64	68	2689.27	68.2	2819.15	68	3093.57	68.3	3086.24
67.25	2560.01	67.65	2927.45	67.9	2648.44	68.1	2816.17	67.9	3279.34	68.2	3039.52
67.15	2612.75	67.55	2857.12	67.8	2685.57	68	2883.85	67.8	3156.66	68.1	2947.96
67.05	2648.88	67.45	2829.16	67.7	2761.64	67.9	2715.04	67.7	3120.05	68	2982.27
66.95	2783.02	67.35	2888.19	67.6	2671.54	67.8	2856.09	67.6	3203.07	67.9	3075.22
66.85	2699.8	67.25	2816.51	67.5	2615.27	67.7	2788	67.5	3214.84	67.8	3026.74
66.75	2734.69	67.15	2868.49	67.4	2618.98	67.6	2690.03	67.4	3121.93	67.7	3114.79
66.65	2716.51	67.05	2842.22	67.3	2719.54	67.5	2805.03	67.3	3208.68	67.6	3076.33
66.55	2770.26	66.95	2772.34	67.2	2765.73	67.4	2708.04	67.2	3304.95	67.5	3064.98
66.45	2724.27	66.85	2855.2	67.1	2738.22	67.3	2790.66	67.1	3331.87	67.4	3157.59
66.35	2594.42	66.75	2811.28	67	2615.85	67.2	2791.18	67	3168.89	67.3	3090.6
66.25	2555.13	66.65	2896.7	66.9	2707.25	67.1	2782.7	66.9	3107.42	67.2	2994.02
66.15	2620.88	66.55	2818.55	66.8	2845.68	67	2860.65	66.8	3103.98	67.1	3149.18
66.05	2649.05	66.45	2809.66	66.7	2829.64	66.9	2791.03	66.7	3163.47	67	3090.76
65.95	2764.53	66.35	2750.71	66.6	2792.67	66.8	2820.34	66.6	3241.6	66.9	3139.64
65.85	2675.52	66.25	2812.18	66.5	2786.07	66.7	2756.87	66.5	3218.17	66.8	3106.13
65.75	2632.72	66.15	2811.21	66.4	2829.68	66.6	2796.58	66.4	3244.19	66.7	3113.63
65.65	2620.29	66.05	2786.35	66.3	2773.83	66.5	2805.06	66.3	3234.88	66.6	3044.38
65.55	2679.63	65.95	2810.98	66.2	2717.31	66.4	2873.73	66.2	3196.23	66.5	3059.37
65.45	2698.64	65.85	2752.63	66.1	2691.58	66.3	2830	66.1	3221.81	66.4	3049.9
65.35	2649.28	65.75	2700.78	66	2691.84	66.2	2687.52	66	3185.85	66.3	3212.47
65.25	2577.87	65.65	2782.49	65.9	2678.31	66.1	2685.65	65.9	3277.14	66.2	3184.97
65.15	2623.5	65.55	2835.07	65.8	2796.57	66	2812.36	65.8	3214.11	66.1	3101.44
65.05	2716.16	65.45	2923.5	65.7	2769.45	65.9	2852.96	65.7	3115.74	66	3099.81
64.95	2709.13	65.35	2816.96	65.6	2808.06	65.8	2800.58	65.6	3192.09	65.9	3087.86
64.85	2682.62	65.25	2773.83	65.5	2793.79	65.7	2844.08	65.5	3129.32	65.8	3135.35
64.75	2579.68	65.15	2921.59	65.4	2765.59	65.6	2747.3	65.4	3267.34	65.7	3126.8
64.65	2660.63	65.05	2817.74	65.3	2798.06	65.5	2727.31	65.3	3169.24	65.6	3158.25
64.55	2701.51	64.95	2924.49	65.2	2742.11	65.4	2711.07	65.2	3140.02	65.5	3030.99
64.45	2655.64	64.85	2869.83	65.1	2644.96	65.3	2864.26	65.1	3235.93	65.4	3080.8
64.35	2608.22	64.75	2721.32	65	2720.04	65.2	2813.13	65	3137.71	65.3	3090.31
64.25	2712.15	64.65	2770.45	64.9	2755.52	65.1	2842.4	64.9	3228.92	65.2	3095.46

## Sheet: Fig 3g
AIMD
Time (fs)	PtSA Coordination number
	PtSA/CeZrO2	PtSA/CeO2
0	4	6
25	5	6
50	4	5
75	5	6
100	4	5
125	5	6
150	4	5
175	4	5
200	4	6
225	5	6
250	5	6
275	4	5
300	4	5
325	4	6
350	5	6
375	4	5
400	4	6
425	4	5
450	5	6
475	4	5
500	4	5
525	5	6
550	4	6
575	4	6
600	4	5
625	4	6
650	5	5
675	5	6
700	4	6
725	4	5
750	4	5
775	5	6
800	4	5
825	5	6
850	4	5
875	4	5
900	5	6
925	5	6
950	4	6
975	4	5
1000	4	6
1200	--	--
