# Supplementary material for: Ultra-stable low-coordinated PtSA/CeZrO2 ordered macroporous structure integrated industrial-scale monolithic catalysts for high-temperature oxidation
Source: Nat Commun. 2025 Aug 22;16:7847. doi: 10.1038/s41467-025-63112-y (PMC12373748; doi:10.1038/s41467-025-63112-y)
Supplement: Supplementary file 3 — Source Data [file 41467_2025_63112_MOESM3_ESM.zip › Source Data/Fig 4 Source Data.xlsx]

## Sheet: Fig 4a
D-band center (XPS)
PtSA/CeO2		PtSA/CeZrO2
B.E.(E-Ef, eV)	Intensity (a.u.)	B.E.(E-Ef, eV)	Intensity (a.u.)
-12.08	1135.12	-12.08	1217.99
-11.88	1090.84	-11.88	1258.84
-11.68	1117.24	-11.68	1132.97
-11.48	1158.88	-11.48	1062.45
-11.28	1154.11	-11.28	1156.51
-11.08	1045	-11.08	1106.06
-10.88	1125.76	-10.88	1205.43
-10.68	1235.7	-10.68	1163.19
-10.48	1127.52	-10.48	1320.9
-10.28	1122.11	-10.28	1180.42
-10.08	1166.96	-10.08	1200.2
-9.88	1284.9	-9.88	1197.48
-9.68	1310.93	-9.68	1231.62
-9.48	1185.88	-9.48	1263.31
-9.28	1243.27	-9.28	1168.54
-9.08	1275.19	-9.08	1191.38
-8.88	1275.9	-8.88	1240.47
-8.68	1380.69	-8.68	1292.72
-8.48	1378.6	-8.48	1286.66
-8.28	1551.39	-8.28	1224.71
-8.08	1721.38	-8.08	1292.89
-7.88	1835.21	-7.88	1268.08
-7.68	2338.04	-7.68	1361.18
-7.48	2584.33	-7.48	1508.79
-7.28	3190.62	-7.28	1806.45
-7.08	3622.25	-7.08	2287.41
-6.88	4149.19	-6.88	2761.47
-6.68	4268.09	-6.68	3477.83
-6.48	4546.85	-6.48	4032.67
-6.28	4965.57	-6.28	4346.19
-6.08	4928.89	-6.08	4563.16
-5.88	4659.02	-5.88	4525.82
-5.68	4761.75	-5.68	4730.51
-5.48	4617.42	-5.48	4905.28
-5.28	4576.68	-5.28	4763.36
-5.08	4555.59	-5.08	4674.22
-4.88	4757.22	-4.88	4822.38
-4.68	5010.74	-4.68	4790.19
-4.48	4949.84	-4.48	4877.2
-4.28	4808.09	-4.28	5081.72
-4.08	4590.65	-4.08	5111.6
-3.88	4314.62	-3.88	5014.25
-3.68	3919.28	-3.68	4639.02
-3.48	3294.32	-3.48	4366.57
-3.28	2563.16	-3.28	3934.67
-3.08	1893.2	-3.08	3390.83
-2.88	1312.63	-2.88	2493.38
-2.68	816.048	-2.68	1782.03
-2.48	706.286	-2.48	1325.14
-2.28	462.34	-2.28	1010.8
-2.08	424.05	-2.08	809.337
-1.88	335.003	-1.88	689.674
-1.68	298.69	-1.68	568.574
-1.48	296.707	-1.48	493.176
-1.28	266.977	-1.28	396.39
-1.08	201.399	-1.08	328.118
-0.88	181.841	-0.88	281.631
-0.68	113.447	-0.68	318.707
-0.48	85.1554	-0.48	236.897
-0.28	115.44	-0.28	214.9
-0.08	88.5344	-0.08	215.198
0.12	84.6545	0.12	121.521
0.32	75.2721	0.32	92.085
0.52	59.7703	0.52	106.139
0.72	34.8745	0.72	67.3363
0.92	48.6077	0.92	64.4209
1.12	42.6105	1.12	50.6922
1.32	45.4139	1.32	61.905
1.52	31.1935	1.52	66.6292
1.72	45.3377	1.72	53.577
1.92	31.6933	1.92	54.1309
2.12	44.076	2.12	51.1886

## Sheet: Fig 4b
in-situ DRIFTS
PtSA/CeO2			PtSA/CeZrO2
Wavenumber(cm-1)	Intensity (a.u.)		Wavenumber(cm-1)	Intensity (a.u.)
	Adsorbtion C3H8	Reaction O2		Adsorbtion C3H8	Reaction O2
649.904	-0.000990255	0.0113	649.904	-0.00030237	0.00207
650.386	-0.000784266	0.01097	650.386	-0.000230533	0.00224
650.868	-0.000582097	0.01064	650.868	-0.000160193	0.00241
651.35	-0.000383748	0.01032	651.35	-9.135e-05	0.00257
651.832	-0.000189218	0.01	651.832	-2.40041e-05	0.00272
652.315	1.49108e-06	0.00969	652.315	4.18447e-05	0.00287
652.797	0.000188381	0.00938	652.797	0.000106197	0.00302
653.279	0.000371451	0.00908	653.279	0.000169051	0.00316
653.761	0.000550701	0.00878	653.761	0.000230409	0.00329
654.243	0.000726131	0.00849	654.243	0.00029027	0.00342
654.725	0.000897742	0.0082	654.725	0.000348633	0.00354
655.207	0.00107	0.00791	655.207	0.0004055	0.00366
655.689	0.00123	0.00763	655.689	0.000460869	0.00377
656.172	0.00139	0.00735	656.172	0.000514741	0.00388
656.654	0.00155	0.00708	656.654	0.000567117	0.00398
657.136	0.0017	0.00681	657.136	0.000617995	0.00407
657.618	0.00185	0.00655	657.618	0.000667376	0.00416
658.1	0.00199	0.00629	658.1	0.000715261	0.00425
658.582	0.00213	0.00603	658.582	0.000761648	0.00432
659.064	0.00227	0.00578	659.064	0.000806538	0.0044
659.547	0.0024	0.00554	659.547	0.000849931	0.00447
660.029	0.00253	0.0053	660.029	0.000891827	0.00453
660.511	0.00266	0.00506	660.511	0.000932226	0.00458
660.993	0.00278	0.00483	660.993	0.000971128	0.00464
661.475	0.0029	0.0046	661.475	0.00101	0.00468
661.957	0.00301	0.00438	661.957	0.00104	0.00472
662.439	0.00312	0.00416	662.439	0.00108	0.00476
662.921	0.00323	0.00394	662.921	0.00111	0.00479
663.404	0.00333	0.00373	663.404	0.00114	0.00481
663.886	0.00343	0.00353	663.886	0.00117	0.00483
664.368	0.00353	0.00333	664.368	0.0012	0.00484
664.85	0.00362	0.00313	664.85	0.00123	0.00485
665.332	0.00371	0.00294	665.332	0.00125	0.00485
665.814	0.00379	0.00275	665.814	0.00128	0.00485
666.296	0.00387	0.00257	666.296	0.0013	0.00484
666.778	0.00395	0.00239	666.778	0.00132	0.00483
667.26	0.00402	0.00222	667.26	0.00134	0.00481
667.743	0.00409	0.00205	667.743	0.00136	0.00478
668.225	0.00415	0.00188	668.225	0.00138	0.00475
668.707	0.00421	0.00172	668.707	0.00139	0.00471
669.189	0.00427	0.00156	669.189	0.0014	0.00467
669.671	0.00432	0.00141	669.671	0.00142	0.00463
670.153	0.00437	0.00126	670.153	0.00143	0.00457
670.635	0.00442	0.00112	670.635	0.00143	0.00451
671.117	0.00446	0.000981085	671.117	0.00144	0.00445
671.6	0.0045	0.000846875	671.6	0.00145	0.00438
672.082	0.00453	0.000717121	672.082	0.00145	0.00431
672.564	0.00456	0.000591823	672.564	0.00146	0.00423
673.046	0.00459	0.00047098	673.046	0.00146	0.00414
673.528	0.00461	0.000354594	673.528	0.00146	0.00405
674.01	0.00463	0.000242663	674.01	0.00146	0.00395
674.492	0.00447	0.000240399	674.492	0.00148	0.00376
674.975	0.00433	0.000270149	674.975	0.00151	0.00353
675.457	0.00423	0.000331225	675.457	0.00154	0.00329
675.939	0.00416	0.000420473	675.939	0.00157	0.00304
676.421	0.00412	0.000530504	676.421	0.0016	0.00279
676.903	0.00412	0.000649883	676.903	0.00163	0.00255
677.385	0.00413	0.000764703	677.385	0.00167	0.00233
677.867	0.00416	0.000861198	677.867	0.00171	0.00214
678.349	0.00419	0.000927576	678.349	0.00176	0.002
678.832	0.00421	0.00095576	678.832	0.0018	0.00192
679.314	0.00421	0.000941951	679.314	0.00183	0.00188
679.796	0.00419	0.000887554	679.796	0.00182	0.00188
680.278	0.00413	0.000798339	680.278	0.00177	0.0019
680.76	0.00405	0.000683077	680.76	0.00168	0.00191
681.242	0.00395	0.000550989	681.242	0.00155	0.0019
681.724	0.00385	0.000410881	681.724	0.00141	0.00184
682.206	0.00375	0.000270879	682.206	0.00127	0.00174
682.688	0.00366	0.000139918	682.688	0.00118	0.0016
683.171	0.0036	2.81474e-05	683.171	0.00114	0.00143
683.653	0.00355	-5.35205e-05	683.653	0.00116	0.00122
684.135	0.00351	-9.61523e-05	684.135	0.00125	0.001
684.617	0.00348	-9.53899e-05	684.617	0.00137	0.000762178
685.099	0.00344	-5.33411e-05	685.099	0.00152	0.000510781
685.581	0.00339	2.17588e-05	685.581	0.00166	0.000248852
686.063	0.00333	0.000116815	686.063	0.00177	-2.34782e-05
686.545	0.00326	0.000215918	686.545	0.00182	-0.000307242
687.028	0.00319	0.000302214	687.028	0.00182	-0.000604212
687.51	0.00311	0.000360127	687.51	0.00176	-0.000915858
687.992	0.00303	0.00037712	687.992	0.00164	-0.00124
688.474	0.00295	0.000345021	688.474	0.00147	-0.00158
688.956	0.00287	0.00026047	688.956	0.00127	-0.00192
689.438	0.00278	0.000125392	689.438	0.00106	-0.00225
689.92	0.00271	-5.34525e-05	689.92	0.000831774	-0.00256
690.403	0.00267	-0.000264066	690.403	0.000615903	-0.00281
690.885	0.00268	-0.00048852	690.885	0.000424465	-0.00298
691.367	0.00276	-0.000700016	691.367	0.000277024	-0.00306
691.849	0.00292	-0.000862594	691.849	0.000195417	-0.00303
692.331	0.00315	-0.000938184	692.331	0.000198436	-0.00289
692.813	0.0034	-0.000906263	692.813	0.000292602	-0.00267
693.295	0.00362	-0.000779384	693.295	0.000468315	-0.00239
693.777	0.00379	-0.000595552	693.777	0.000705663	-0.00208
694.26	0.00391	-0.000394687	694.26	0.000984212	-0.00175
694.742	0.00397	-0.000205244	694.742	0.00129	-0.00139
695.224	0.004	-4.24651e-05	695.224	0.00159	-0.00101
695.706	0.004	8.66425e-05	695.706	0.0019	-0.000608648
696.188	0.00399	0.000179307	696.188	0.00217	-0.000200343
696.67	0.004	0.000233935	696.67	0.00242	0.000203399
697.152	0.00403	0.000248849	697.152	0.00262	0.000585871
697.634	0.00409	0.000222325	697.634	0.00278	0.000929639
698.116	0.00418	0.000153913	698.116	0.0029	0.00122
698.599	0.00431	4.58155e-05	698.599	0.00298	0.00144
699.081	0.00445	-9.59136e-05	699.081	0.00304	0.00158
699.563	0.00459	-0.000261508	699.563	0.00306	0.00164
700.045	0.00469	-0.000438738	700.045	0.00306	0.00162
700.527	0.00475	-0.000615582	700.527	0.00302	0.00152
701.009	0.00475	-0.000782788	701.009	0.00296	0.00137
701.491	0.00468	-0.000935754	701.491	0.00287	0.00117
701.973	0.00456	-0.00107	701.973	0.00276	0.00095516
702.456	0.00441	-0.0012	702.456	0.00263	0.000730474
702.938	0.00423	-0.00131	702.938	0.00251	0.000512095
703.42	0.00406	-0.00142	703.42	0.0024	0.000307272
703.902	0.00389	-0.00152	703.902	0.0023	0.00011843
704.384	0.00373	-0.00161	704.384	0.00224	-5.55075e-05
704.866	0.00357	-0.00169	704.866	0.00219	-0.000216274
705.348	0.00339	-0.00179	705.348	0.00217	-0.00036382
705.83	0.00318	-0.00189	705.83	0.00216	-0.000494652
706.313	0.00294	-0.00202	706.313	0.00215	-0.00060233
706.795	0.00267	-0.00218	706.795	0.00213	-0.000678955
707.277	0.00239	-0.00237	707.277	0.0021	-0.000718194
707.759	0.00212	-0.00257	707.759	0.00205	-0.000717385
708.241	0.00188	-0.00277	708.241	0.00197	-0.000679184
708.723	0.00168	-0.00294	708.723	0.00188	-0.000611284
709.205	0.00153	-0.00308	709.205	0.00177	-0.000524807
709.687	0.00144	-0.00317	709.687	0.00165	-0.000431663
710.17	0.00138	-0.00319	710.17	0.00152	-0.000342438
710.652	0.00136	-0.00316	710.652	0.00141	-0.000264487
711.134	0.00136	-0.00308	711.134	0.0013	-0.00020132
711.616	0.00136	-0.00295	711.616	0.00121	-0.000151962
712.098	0.00136	-0.00279	712.098	0.00114	-0.000111437
712.58	0.00137	-0.00262	712.58	0.00111	-7.17616e-05
713.062	0.00138	-0.00245	713.062	0.00109	-2.4394e-05
713.544	0.0014	-0.00228	713.544	0.00111	3.73835e-05
714.027	0.00143	-0.00212	714.027	0.00114	0.000116042
714.509	0.00145	-0.00198	714.509	0.00119	0.00020891
714.991	0.00146	-0.00186	714.991	0.00123	0.000308537
715.473	0.00145	-0.00177	715.473	0.00124	0.000404944
715.955	0.00139	-0.00168	715.955	0.00122	0.000487852
716.437	0.0013	-0.00161	716.437	0.00116	0.00054912
716.919	0.00115	-0.00154	716.919	0.00105	0.000583327
717.401	0.000978403	-0.00147	717.401	0.000887495	0.000587559
717.884	0.000781115	-0.0014	717.884	0.000695277	0.000560544
718.366	0.000575977	-0.00133	718.366	0.000481511	0.000501912
718.848	0.000374309	-0.00128	718.848	0.000260229	0.000411954
719.33	0.000183768	-0.00124	719.33	4.47428e-05	0.000292641
719.812	8.88906e-06	-0.00122	719.812	-0.000153188	0.000149004
720.294	-0.00014646	-0.00123	720.294	-0.000323031	-9.20386e-06
720.776	-0.0002765	-0.00126	720.776	-0.000455495	-0.000167784
721.258	-0.000372417	-0.00129	721.258	-0.000542441	-0.000309875
721.74	-0.000423583	-0.0013	721.74	-0.000577847	-0.000419387
722.223	-0.000420603	-0.00127	722.223	-0.000559113	-0.00048439
722.705	-0.000359017	-0.0012	722.705	-0.000488696	-0.000499763
723.187	-0.000241792	-0.00106	723.187	-0.000374784	-0.000467796
723.669	-7.98662e-05	-0.000877421	723.669	-0.000230725	-0.000397113
724.151	0.000109964	-0.000663537	724.151	-7.25433e-05	-0.000299736
724.633	0.000308618	-0.000443139	724.633	8.37185e-05	-0.000187696
725.115	0.000498849	-0.000240168	725.115	0.000224915	-7.00875e-05
725.598	0.000668112	-7.34525e-05	725.598	0.000342183	4.79972e-05
726.08	0.000809821	4.65191e-05	726.08	0.000431516	0.000165091
726.562	0.000922654	0.000117925	726.562	0.000493119	0.000281683
727.044	0.00101	0.000145964	727.044	0.000530605	0.000399033
727.526	0.00108	0.000139772	727.526	0.00054991	0.000518462
728.008	0.00113	0.000109555	728.008	0.000558686	0.000641721
728.49	0.00118	6.44412e-05	728.49	0.000565041	0.00077104
728.972	0.00123	1.23537e-05	728.972	0.000576885	0.000909198
729.455	0.0013	-3.90585e-05	729.455	0.000600889	0.00106
729.937	0.00139	-8.08784e-05	729.937	0.000641769	0.00122
730.419	0.0015	-0.000102541	730.419	0.000701545	0.00139
730.901	0.00164	-9.27572e-05	730.901	0.000779478	0.00156
731.383	0.00179	-4.19885e-05	731.383	0.000872363	0.00172
731.865	0.00195	5.49396e-05	731.865	0.000976054	0.00187
732.347	0.00211	0.000196696	732.347	0.00109	0.00199
732.83	0.00226	0.000375103	732.83	0.0012	0.00208
733.312	0.00239	0.000576293	733.312	0.00132	0.00214
733.794	0.00251	0.000783574	733.794	0.00144	0.00217
734.276	0.00261	0.000981018	734.276	0.00157	0.00219
734.758	0.00269	0.00116	734.758	0.0017	0.00221
735.24	0.00275	0.00131	735.24	0.00184	0.00222
735.722	0.00278	0.00143	735.722	0.00197	0.00226
736.204	0.00279	0.00154	736.204	0.0021	0.00231
736.687	0.00278	0.00164	736.687	0.00222	0.00239
737.169	0.00274	0.00174	737.169	0.00234	0.0025
737.651	0.0027	0.00186	737.651	0.00246	0.00264
738.133	0.00265	0.00199	738.133	0.00257	0.00281
738.615	0.00261	0.00212	738.615	0.00268	0.003
739.097	0.00259	0.00225	739.097	0.00279	0.0032
739.579	0.00258	0.00236	739.579	0.00289	0.0034
740.061	0.00258	0.00245	740.061	0.00298	0.0036
740.543	0.00258	0.00251	740.543	0.00307	0.00378
741.026	0.00259	0.00254	741.026	0.00314	0.00393
741.508	0.00259	0.00253	741.508	0.00319	0.00404
741.99	0.00259	0.00248	741.99	0.00323	0.0041
742.472	0.00257	0.00241	742.472	0.00324	0.0041
742.954	0.00255	0.0023	742.954	0.00322	0.00404
743.436	0.00253	0.00217	743.436	0.00318	0.00392
743.918	0.00251	0.00203	743.918	0.00312	0.00374
744.4	0.0025	0.00188	744.4	0.00305	0.00353
744.883	0.0025	0.00173	744.883	0.00297	0.00329
745.365	0.0025	0.00161	745.365	0.0029	0.00306
745.847	0.00252	0.0015	745.847	0.00284	0.00284
746.329	0.00255	0.00143	746.329	0.00281	0.00264
746.811	0.00257	0.00139	746.811	0.00279	0.00247
747.293	0.00258	0.00137	747.293	0.00279	0.00233
747.775	0.00258	0.00137	747.775	0.00279	0.0022
748.257	0.00256	0.00138	748.257	0.0028	0.00207
748.74	0.00251	0.00139	748.74	0.00279	0.00194
749.222	0.00245	0.00139	749.222	0.00278	0.00181
749.704	0.00237	0.00139	749.704	0.00276	0.00167
750.186	0.00227	0.00139	750.186	0.00273	0.00153
750.668	0.00218	0.00138	750.668	0.00269	0.00137
751.15	0.00208	0.00136	751.15	0.00265	0.0012
751.632	0.00199	0.00134	751.632	0.0026	0.00103
752.114	0.00189	0.00131	752.114	0.00255	0.000854047
752.597	0.0018	0.00127	752.597	0.0025	0.000678956
753.079	0.00172	0.00123	753.079	0.00244	0.000511764
753.561	0.00164	0.00118	753.561	0.00239	0.000358398
754.043	0.00156	0.00113	754.043	0.00233	0.000222585
754.525	0.00148	0.00109	754.525	0.00227	0.000104726
755.007	0.0014	0.00104	755.007	0.0022	2.24962e-06
755.489	0.00131	0.00099859	755.489	0.00211	-8.91323e-05
755.971	0.00121	0.000953168	755.971	0.00201	-0.000173338
756.454	0.00109	0.000907394	756.454	0.00188	-0.000252379
756.936	0.00096451	0.000863624	756.936	0.00174	-0.000325385
757.418	0.000835874	0.000825676	757.418	0.0016	-0.000388949
757.9	0.000713455	0.000797907	757.9	0.00145	-0.000438155
758.382	0.000606166	0.000783979	758.382	0.00132	-0.000468122
758.864	0.000520566	0.000786156	758.864	0.00121	-0.000475127
759.346	0.000459375	0.000805252	759.346	0.00113	-0.000457434
759.828	0.000421191	0.000841204	759.828	0.00108	-0.000415421
760.311	0.000401061	0.000893394	760.311	0.00106	-0.000351866
760.793	0.000391851	0.00096077	760.793	0.00105	-0.000272015
761.275	0.000385499	0.00104	761.275	0.00105	-0.000183983
761.757	0.000374443	0.00113	761.757	0.00104	-9.84407e-05
762.239	0.000352803	0.00122	762.239	0.001	-2.76406e-05
762.721	0.000317548	0.0013	762.721	0.000940244	1.67431e-05
763.203	0.000268942	0.00135	763.203	0.00084444	2.61606e-05
763.685	0.000210527	0.00138	763.685	0.000721716	-2.40042e-06
764.168	0.000148251	0.00137	764.168	0.000583314	-6.52815e-05
764.65	8.94247e-05	0.00132	764.65	0.000444612	-0.000152432
765.132	4.13728e-05	0.00125	765.132	0.000321583	-0.000249442
765.614	1.04195e-05	0.00116	765.614	0.000227326	-0.000340252
766.096	8.70762e-07	0.00106	766.096	0.000169211	-0.000410316
766.578	1.48743e-05	0.000967246	766.578	0.000148199	-0.00044874
767.06	5.27001e-05	0.000889254	767.06	0.000159606	-0.00044959
767.542	0.000113345	0.000827341	767.542	0.000195324	-0.000411979
768.024	0.000194833	0.000780825	768.024	0.000246234	-0.000339791
768.507	0.000293846	0.000746833	768.507	0.000304041	-0.000241155
768.989	0.000404436	0.000721075	768.989	0.000361637	-0.000128422
769.471	0.000517148	0.00069847	769.471	0.000412732	-1.72531e-05
769.953	0.000619119	0.000673201	769.953	0.000451056	7.49575e-05
770.435	0.000696184	0.000639608	770.435	0.000470578	0.000132248
770.917	0.000736156	0.000593285	770.917	0.000466272	0.000143458
771.399	0.000732594	0.000532769	771.399	0.000435856	0.000105352
771.881	0.000687094	0.000460536	771.881	0.000380917	2.36513e-05
772.364	0.000609457	0.000383172	772.364	0.000307194	-8.81359e-05
772.846	0.000515345	0.000310015	772.846	0.000223283	-0.000212287
773.328	0.000422611	0.000250823	773.328	0.000138561	-0.000331176
773.81	0.00034729	0.000212969	773.81	6.10466e-05	-0.00043108
774.292	0.000300986	0.000199546	774.292	-3.29306e-06	-0.000503732
774.774	0.000289949	0.000208806	774.774	-5.04417e-05	-0.000546063
775.256	0.000316415	0.000236071	775.256	-7.67134e-05	-0.000557859
775.739	0.000380252	0.000276358	775.739	-7.78906e-05	-0.000539753
776.221	0.000480426	0.000327395	776.221	-4.90093e-05	-0.000491785
776.703	0.000614697	0.00039091	776.703	1.41427e-05	-0.000414016
777.185	0.000778508	0.000472163	777.185	0.000112928	-0.000308042
777.667	0.000963075	0.000577532	777.667	0.000243753	-0.000179424
778.149	0.00115	0.000711685	778.149	0.000397433	-3.86734e-05
778.631	0.00134	0.000875079	778.631	0.000560604	9.93378e-05
779.113	0.00149	0.00106	779.113	0.000719315	0.000218784
779.596	0.00161	0.00127	779.596	0.000863127	0.00030725
780.078	0.00169	0.00148	780.078	0.000988271	0.000359594
780.56	0.00174	0.00169	780.56	0.0011	0.000379148
781.042	0.00177	0.00189	781.042	0.0012	0.000376497
781.524	0.0018	0.00207	781.524	0.0013	0.000365961
782.006	0.00184	0.00224	782.006	0.00139	0.00036198
782.488	0.00191	0.0024	782.488	0.00149	0.00037551
782.97	0.00199	0.00253	782.97	0.00157	0.000412166
783.452	0.00208	0.00266	783.452	0.00163	0.00047206
783.935	0.00217	0.00277	783.935	0.00167	0.000551314
784.417	0.00227	0.00289	784.417	0.00167	0.000643892
784.899	0.00236	0.003	784.899	0.00165	0.000743553
785.381	0.00245	0.00311	785.381	0.00161	0.00084472
785.863	0.00254	0.00323	785.863	0.00157	0.000943008
786.345	0.00262	0.00334	786.345	0.00155	0.00103
786.827	0.00271	0.00344	786.827	0.00154	0.00112
787.309	0.0028	0.00352	787.309	0.00155	0.00119
787.792	0.00289	0.00357	787.792	0.00158	0.00125
788.274	0.00298	0.0036	788.274	0.00163	0.0013
788.756	0.00307	0.0036	788.756	0.00171	0.00134
789.238	0.00316	0.00358	789.238	0.0018	0.00137
789.72	0.00325	0.00356	789.72	0.0019	0.00139
790.202	0.00335	0.00354	790.202	0.00201	0.0014
790.684	0.00345	0.00354	790.684	0.00211	0.00141
791.167	0.00354	0.00356	791.167	0.00221	0.00141
791.649	0.00362	0.0036	791.649	0.0023	0.00141
792.131	0.00368	0.00365	792.131	0.00236	0.0014
792.613	0.00372	0.00371	792.613	0.0024	0.0014
793.095	0.00373	0.00377	793.095	0.00241	0.0014
793.577	0.00372	0.00381	793.577	0.00242	0.00141
794.059	0.00368	0.00384	794.059	0.00242	0.00143
794.541	0.00362	0.00385	794.541	0.00242	0.00147
795.024	0.00354	0.00384	795.024	0.00243	0.00153
795.506	0.00343	0.00381	795.506	0.00245	0.00161
795.988	0.00332	0.00376	795.988	0.00249	0.00169
796.47	0.00319	0.00371	796.47	0.00253	0.00179
796.952	0.00307	0.00366	796.952	0.00258	0.00188
797.434	0.00295	0.0036	797.434	0.00263	0.00196
797.916	0.00285	0.00354	797.916	0.00267	0.00204
798.398	0.00277	0.00347	798.398	0.0027	0.0021
798.88	0.00269	0.00338	798.88	0.00271	0.00216
799.363	0.00263	0.00327	799.363	0.00271	0.00222
799.845	0.00256	0.00314	799.845	0.00269	0.00227
800.327	0.00249	0.00301	800.327	0.00266	0.00233
800.809	0.0024	0.00287	800.809	0.00261	0.0024
801.291	0.0023	0.00274	801.291	0.00254	0.00246
801.773	0.0022	0.00261	801.773	0.00247	0.00253
802.255	0.00209	0.00249	802.255	0.0024	0.0026
802.737	0.00197	0.00238	802.737	0.00233	0.00267
803.22	0.00186	0.00227	803.22	0.00226	0.00273
803.702	0.00175	0.00216	803.702	0.00221	0.0028
804.184	0.00165	0.00205	804.184	0.00217	0.00287
804.666	0.00154	0.00193	804.666	0.00214	0.00294
805.148	0.00143	0.00179	805.148	0.00212	0.003
805.63	0.00132	0.00164	805.63	0.0021	0.00305
806.112	0.00121	0.00148	806.112	0.00209	0.00307
806.595	0.0011	0.00131	806.595	0.00206	0.00307
807.077	0.000995377	0.00114	807.077	0.00202	0.00303
807.559	0.000900444	0.000956996	807.559	0.00197	0.00296
808.041	0.000819183	0.000781404	808.041	0.0019	0.00286
808.523	0.000753479	0.000612073	808.523	0.00181	0.00275
809.005	0.000703172	0.00045011	809.005	0.0017	0.00262
809.487	0.000665986	0.000293584	809.487	0.00159	0.00248
809.969	0.000638279	0.000137973	809.969	0.00146	0.00233
810.452	0.000615704	-2.28148e-05	810.452	0.00134	0.00218
810.934	0.000593862	-0.000194719	810.934	0.00122	0.00201
811.416	0.000568301	-0.000382239	811.416	0.00111	0.00185
811.898	0.000534478	-0.000587841	811.898	0.00102	0.00168
812.38	0.000487525	-0.000812418	812.38	0.000951181	0.0015
812.862	0.000422647	-0.00106	812.862	0.000892361	0.00133
813.344	0.000335583	-0.00132	813.344	0.000837805	0.00115
813.826	0.000223649	-0.0016	813.826	0.000777367	0.000964942
814.308	8.64124e-05	-0.0019	814.308	0.000702349	0.000775416
814.791	-7.35943e-05	-0.0022	814.791	0.000608319	0.000581248
815.273	-0.000251241	-0.00252	815.273	0.000496049	0.000384983
815.755	-0.000439622	-0.00283	815.755	0.000370758	0.000190112
816.237	-0.000631498	-0.00312	816.237	0.000239688	-2.18989e-07
816.719	-0.000820584	-0.00339	816.719	0.000109291	-0.000184259
817.201	-0.001	-0.00364	817.201	-1.71632e-05	-0.000362253
817.683	-0.00117	-0.00384	817.683	-0.000139873	-0.000535519
818.165	-0.00133	-0.00401	818.165	-0.000261287	-0.000705099
818.648	-0.00147	-0.00415	818.648	-0.000383476	-0.000869963
819.13	-0.00159	-0.00426	819.13	-0.000506105	-0.00103
819.612	-0.00167	-0.00434	819.612	-0.000625454	-0.00117
820.094	-0.00173	-0.00439	820.094	-0.000735207	-0.00129
820.576	-0.00174	-0.00442	820.576	-0.000827948	-0.00138
821.058	-0.00171	-0.00443	821.058	-0.000896819	-0.00145
821.54	-0.00165	-0.00443	821.54	-0.000936373	-0.00148
822.023	-0.00156	-0.00441	822.023	-0.00094284	-0.00149
822.505	-0.00144	-0.00439	822.505	-0.000913976	-0.00147
822.987	-0.0013	-0.00436	822.987	-0.00084955	-0.00143
823.469	-0.00114	-0.00433	823.469	-0.00075211	-0.00138
823.951	-0.000990843	-0.00429	823.951	-0.000628559	-0.00133
824.433	-0.000846824	-0.00424	824.433	-0.000490695	-0.00129
824.915	-0.000723536	-0.00418	824.915	-0.000354747	-0.00127
825.397	-0.000631227	-0.00411	825.397	-0.000238702	-0.00128
825.88	-0.000576277	-0.00403	825.88	-0.000158435	-0.00132
826.362	-0.000558486	-0.00396	826.362	-0.000123397	-0.0014
826.844	-0.00056984	-0.00389	826.844	-0.000133708	-0.00151
827.326	-0.000595454	-0.00382	827.326	-0.000180023	-0.00164
827.808	-0.000617116	-0.00376	827.808	-0.000246693	-0.00176
828.29	-0.000618218	-0.00371	828.29	-0.000316737	-0.00185
828.772	-0.000588514	-0.00366	828.772	-0.000377239	-0.00192
829.254	-0.000526368	-0.0036	829.254	-0.000422097	-0.00194
829.736	-0.00043846	-0.00353	829.736	-0.000451896	-0.00193
830.219	-0.000336689	-0.00345	830.219	-0.00047081	-0.00188
830.701	-0.000234282	-0.00337	830.701	-0.000482698	-0.00183
831.183	-0.000141943	-0.00326	831.183	-0.00048753	-0.00176
831.665	-6.54967e-05	-0.00314	831.665	-0.000480324	-0.0017
832.147	-5.74703e-06	-0.00301	832.147	-0.000452745	-0.00165
832.629	3.97925e-05	-0.00286	832.629	-0.000396937	-0.00161
833.111	7.4742e-05	-0.00272	833.111	-0.000309248	-0.00157
833.593	0.000101937	-0.00259	833.593	-0.000192791	-0.00155
834.076	0.000123017	-0.00248	834.076	-5.72731e-05	-0.00152
834.558	0.00013863	-0.0024	834.558	8.28758e-05	-0.00151
835.04	0.000149328	-0.00235	835.04	0.000212158	-0.0015
835.522	0.000155931	-0.00232	835.522	0.000317499	-0.0015
836.004	0.000159408	-0.0023	836.004	0.000390984	-0.0015
836.486	0.00015996	-0.00228	836.486	0.000430356	-0.00152
836.968	0.000156357	-0.00225	836.968	0.000438206	-0.00154
837.451	0.000145334	-0.00221	837.451	0.00041997	-0.00156
837.933	0.000122235	-0.00215	837.933	0.000382207	-0.00158
838.415	8.22791e-05	-0.00209	838.415	0.000331491	-0.00159
838.897	2.25321e-05	-0.00202	838.897	0.000274368	-0.00159
839.379	-5.64902e-05	-0.00196	839.379	0.000217527	-0.00158
839.861	-0.000150058	-0.00191	839.861	0.000168199	-0.00154
840.343	-0.000249968	-0.00187	840.343	0.000133838	-0.00148
840.825	-0.000346115	-0.00185	840.825	0.000121353	-0.00139
841.308	-0.000428513	-0.00182	841.308	0.000135966	-0.00128
841.79	-0.000488834	-0.00179	841.79	0.000180206	-0.00115
842.272	-0.000521409	-0.00174	842.272	0.000252987	-0.001
842.754	-0.000523491	-0.00168	842.754	0.000349199	-0.00084618
843.236	-0.000495196	-0.00161	843.236	0.000460008	-0.000692799
843.718	-0.000439072	-0.00152	843.718	0.000574166	-0.000551259
844.2	-0.000359811	-0.00143	844.2	0.000679713	-0.000428352
844.682	-0.000263998	-0.00133	844.682	0.000766015	-0.000327269
845.164	-0.000159821	-0.00123	845.164	0.000825634	-0.00024749
845.647	-5.65126e-05	-0.00115	845.647	0.000855594	-0.000185547
846.129	3.66092e-05	-0.00107	846.129	0.000857678	-0.000136616
846.611	0.000111625	-0.001	846.611	0.000837901	-9.59812e-05
847.093	0.00016349	-0.000947053	847.093	0.000804989	-6.02253e-05
847.575	0.000191273	-0.000894922	847.575	0.000768533	-2.73486e-05
848.057	0.000198244	-0.000845394	848.057	0.000736871	3.77699e-06
848.539	0.000191271	-0.00079748	848.539	0.000715728	3.45106e-05
849.021	0.000179159	-0.000751923	849.021	0.000707437	6.70132e-05
849.504	0.000170827	-0.000710482	849.504	0.000711115	0.000104258
849.986	0.000173396	-0.000675069	849.986	0.000723141	0.000148817
850.468	0.000191016	-0.000646578	850.468	0.000737923	0.000201339
850.95	0.000224521	-0.000624241	850.95	0.000748774	0.000259173
851.432	0.000272164	-0.000605369	851.432	0.000749173	0.0003162
851.914	0.000330603	-0.000585952	851.914	0.000733711	0.000363775
852.396	0.000396122	-0.00056148	852.396	0.000699347	0.000393203
852.879	0.000465146	-0.00052807	852.879	0.000645931	0.000398266
853.361	0.000534477	-0.000483178	853.361	0.000576566	0.000377483
853.843	0.000600888	-0.000426281	853.843	0.000497143	0.000334777
854.325	0.000660794	-0.000359075	854.325	0.000415404	0.000278718
854.807	0.000710073	-0.000285662	854.807	0.000339221	0.000220158
855.289	0.000744602	-0.000212068	855.289	0.000275042	0.000169482
855.771	0.000761254	-0.000145551	855.771	0.000226589	0.000134086
856.253	0.000759231	-9.32592e-05	856.253	0.000194657	0.000117308
856.736	0.000740705	-6.12072e-05	856.736	0.000177595	0.000118501
857.218	0.000710851	-5.30918e-05	857.218	0.000172493	0.000134398
857.7	0.000676636	-6.99417e-05	857.7	0.00017612	0.000160611
858.182	0.000645195	-0.000110005	858.182	0.000185518	0.000193133
858.664	0.000621727	-0.000169365	858.664	0.0001979	0.000229004
859.146	0.000608086	-0.000242705	859.146	0.000210413	0.000266502
859.628	0.000602327	-0.000324281	859.628	0.000219805	0.000304635
860.11	0.000599757	-0.000408491	860.11	0.000222628	0.000342703
860.592	0.00059485	-0.000490105	860.592	0.00021607	0.000379962
861.075	0.000583523	-0.000564052	861.075	0.000199075	0.000415641
861.557	0.00056463	-0.000625531	861.557	0.00017312	0.000448905
862.039	0.000540408	-0.000670446	862.039	0.000142231	0.000478909
862.521	0.000515573	-0.000696408	862.521	0.000111756	0.000504642
863.003	0.000495683	-0.000703606	863.003	8.66233e-05	0.000524907
863.485	0.000485242	-0.000695321	863.485	6.93382e-05	0.000538213
863.967	0.000486524	-0.00067743	863.967	5.89479e-05	0.00054301
864.449	0.000499227	-0.000657257	864.449	5.11913e-05	0.000537972
864.932	0.000521204	-0.00064167	864.932	4.01549e-05	0.000522689
865.414	0.000549675	-0.000635418	865.414	2.05735e-05	0.000498188
865.896	0.00058249	-0.000639834	865.896	-9.76347e-06	0.000467486
866.378	0.000618707	-0.000652797	866.378	-4.87763e-05	0.000435428
866.86	0.000658579	-0.000669559	866.86	-9.01713e-05	0.000408152
867.342	0.00070282	-0.000684502	867.342	-0.000125162	0.000391899
867.824	0.00075175	-0.000692815	867.824	-0.000144801	0.000391798
868.307	0.000804604	-0.000691769	868.307	-0.000142368	0.000410792
868.789	0.000859364	-0.000680909	868.789	-0.00011489	0.000449115
869.271	0.00091303	-0.000661567	869.271	-6.36925e-05	0.000504204
869.753	0.000962309	-0.000635763	869.753	6.16182e-06	0.000571269
870.235	0.001	-0.000605294	870.235	8.69602e-05	0.00064401
870.717	0.00104	-0.00057096	870.717	0.00016987	0.00071579
871.199	0.00106	-0.000532543	871.199	0.000246172	0.000780442
871.681	0.00107	-0.00048895	871.681	0.000308379	0.000833175
872.163	0.00107	-0.000438705	872.163	0.000351077	0.000870991
872.646	0.00107	-0.000380178	872.646	0.000371776	0.000893068
873.128	0.00106	-0.000311807	873.128	0.000371507	0.000900744
873.61	0.00104	-0.000232061	873.61	0.000355112	0.000897459
874.092	0.00104	-0.000139614	874.092	0.000330697	0.000888249
874.574	0.00104	-3.3345e-05	874.574	0.000308449	0.000879132
875.056	0.00106	8.72503e-05	875.056	0.00029843	0.00087599
875.538	0.00109	0.000221762	875.538	0.000308432	0.000883541
876.02	0.00114	0.000368502	876.02	0.000342168	0.000904232
876.503	0.0012	0.000524413	876.503	0.000398501	0.000937681
876.985	0.00126	0.000685024	876.985	0.000471801	0.000980503
877.467	0.00131	0.00084482	877.467	0.000553428	0.00103
877.949	0.00135	0.000997559	877.949	0.000633753	0.00107
878.431	0.00137	0.00114	878.431	0.000704308	0.0011
878.913	0.00136	0.00126	878.913	0.000759126	0.00112
879.395	0.00133	0.00135	879.395	0.000795208	0.00112
879.877	0.00127	0.00142	879.877	0.000812026	0.0011
880.36	0.0012	0.00146	880.36	0.000810739	0.00106
880.842	0.00111	0.00147	880.842	0.000793303	0.00101
881.324	0.00101	0.00147	881.324	0.000762136	0.000945263
881.806	0.000904681	0.00145	881.806	0.00072005	0.000870851
882.288	0.000804557	0.00144	882.288	0.000670593	0.000791563
882.77	0.000711348	0.00142	882.77	0.000618139	0.000711916
883.252	0.000628883	0.00142	883.252	0.000567851	0.000636919
883.734	0.000560058	0.00144	883.734	0.00052512	0.000571563
884.217	0.000506677	0.00146	884.217	0.000494811	0.00052012
884.699	0.000469297	0.0015	884.699	0.000480353	0.000485162
885.181	0.000447263	0.00154	885.181	0.00048312	0.000466937
885.663	0.000438916	0.00158	885.663	0.000502127	0.000463182
886.145	0.000442122	0.00161	886.145	0.000534529	0.000469841
886.627	0.000454735	0.00165	886.627	0.000576348	0.00048213
887.109	0.000475099	0.00169	887.109	0.000623413	0.000495819
887.591	0.000502157	0.00173	887.591	0.000671986	0.000508005
888.074	0.000535249	0.00177	888.074	0.000719032	0.000517284
888.556	0.000573654	0.00182	888.556	0.000762066	0.000523189
889.038	0.000616083	0.00187	889.038	0.0007988	0.000525446
889.52	0.000660274	0.00192	889.52	0.000826757	0.000523118
890.002	0.000703043	0.00196	890.002	0.000843341	0.000514416
890.484	0.000740547	0.00198	890.484	0.000845956	0.000496874
890.966	0.000768859	0.00199	890.966	0.000832645	0.000468187
891.448	0.000784631	0.00198	891.448	0.000802741	0.000427051
891.931	0.000785604	0.00196	891.931	0.000757378	0.000373897
892.413	0.000770829	0.00193	892.413	0.000699492	0.000310946
892.895	0.000740715	0.00188	892.895	0.00063333	0.000241879
893.377	0.000696816	0.00182	893.377	0.000563487	0.000171126
893.859	0.00064157	0.00175	893.859	0.000493846	0.000103176
894.341	0.000578005	0.00167	894.341	0.000426708	4.2045e-05
894.823	0.000509599	0.00159	894.823	0.00036254	-8.9508e-06
895.306	0.000440094	0.0015	895.306	0.000300267	-4.74006e-05
895.788	0.000373463	0.00142	895.788	0.000238153	-7.18781e-05
896.27	0.00031365	0.00134	896.27	0.000174685	-8.22451e-05
896.752	0.000264226	0.00127	896.752	0.000109456	-7.98004e-05
897.234	0.000227862	0.00121	897.234	4.35273e-05	-6.73572e-05
897.716	0.000205879	0.00117	897.716	-2.04713e-05	-4.8808e-05
898.198	0.000197948	0.00114	898.198	-7.88251e-05	-2.84281e-05
898.68	0.000202084	0.00112	898.68	-0.000127321	-9.86596e-06
899.163	0.000214868	0.00111	899.163	-0.000161976	4.66324e-06
899.645	0.000231915	0.00111	899.645	-0.000179751	1.47498e-05
900.127	0.000248458	0.0011	900.127	-0.000179176	2.15059e-05
900.609	0.000260103	0.00108	900.609	-0.000160737	2.69494e-05
901.091	0.000263559	0.00104	901.091	-0.000127012	3.31306e-05
901.573	0.00025729	0.000995018	901.573	-8.22523e-05	4.15916e-05
902.055	0.000241821	0.000929023	902.055	-3.17251e-05	5.31288e-05
902.537	0.000219713	0.000849384	902.537	1.92561e-05	6.79457e-05
903.019	0.000195063	0.000760364	903.019	6.62451e-05	8.59398e-05
903.502	0.000172579	0.000667431	903.502	0.00010639	0.000106913
903.984	0.000156412	0.000576347	903.984	0.000138671	0.000130393
904.466	0.00014901	0.000492229	904.466	0.000163633	0.000155388
904.948	0.00015034	0.000418597	904.948	0.00018266	0.000180009
905.43	0.000157861	0.000356862	905.43	0.000197188	0.000201467
905.912	0.00016719	0.00030611	905.912	0.000207823	0.000216259
906.394	0.00017343	0.000263554	906.394	0.000214014	0.000220871
906.876	0.000172606	0.000225235	906.876	0.000214223	0.000212598
907.359	0.000162905	0.000187052	907.359	0.000206655	0.00019038
907.841	0.00014522	0.000145627	907.841	0.000190113	0.000155216
908.323	0.000122956	9.9029e-05	908.323	0.000164811	0.000110209
908.805	0.000101002	4.69623e-05	908.805	0.00013261	5.99838e-05
909.287	8.43592e-05	-9.3548e-06	909.287	9.67687e-05	9.87574e-06
909.769	7.67223e-05	-6.77446e-05	909.769	6.10646e-05	-3.50131e-05
910.251	7.95813e-05	-0.000125617	910.251	2.8858e-05	-7.05132e-05
910.734	9.20205e-05	-0.00018049	910.734	2.29564e-06	-9.38466e-05
911.216	0.000111156	-0.000230234	911.216	-1.79284e-05	-0.000103683
911.698	0.000132989	-0.000273209	911.698	-3.23612e-05	-0.000100114
912.18	0.000153371	-0.000308301	912.18	-4.21351e-05	-8.44205e-05
912.662	0.000168842	-0.000334971	912.662	-4.82595e-05	-5.88434e-05
913.144	0.000177111	-0.000353303	913.144	-5.10808e-05	-2.62752e-05
913.626	0.00017717	-0.000364134	913.626	-5.03093e-05	9.98092e-06
914.108	0.000169207	-0.000368958	914.108	-4.53177e-05	4.65888e-05
914.591	0.000154346	-0.000369754	914.591	-3.57535e-05	8.04335e-05
915.073	0.000134466	-0.000368573	915.073	-2.20151e-05	0.000108931
915.555	0.000111956	-0.000367094	915.555	-5.47138e-06	0.000130193
916.037	8.95228e-05	-0.000366172	916.037	1.17569e-05	0.000143169
916.519	6.98439e-05	-0.000365714	916.519	2.72256e-05	0.000147579
917.001	5.52106e-05	-0.000364744	917.001	3.88618e-05	0.000143862
917.483	4.70804e-05	-0.000361857	917.483	4.54199e-05	0.000132936
917.965	4.58165e-05	-0.000355716	917.965	4.67474e-05	0.000116032
918.447	5.06034e-05	-0.000345543	918.447	4.36814e-05	9.44663e-05
918.93	5.97128e-05	-0.000331261	918.93	3.78065e-05	6.96068e-05
919.412	7.09807e-05	-0.000313385	919.412	3.10658e-05	4.27852e-05
919.894	8.24544e-05	-0.000292641	919.894	2.54587e-05	1.53841e-05
920.376	9.28667e-05	-0.000269626	920.376	2.27462e-05	-1.12132e-05
920.858	0.000101874	-0.000244548	920.858	2.43256e-05	-3.55725e-05
921.34	0.000109811	-0.000217331	921.34	3.10312e-05	-5.63836e-05
921.822	0.000117178	-0.000187885	921.822	4.30481e-05	-7.25685e-05
922.304	0.000123963	-0.00015655	922.304	5.98215e-05	-8.3564e-05
922.787	0.000129157	-0.000124337	922.787	8.01302e-05	-8.94976e-05
923.269	0.000130611	-9.29737e-05	923.269	0.0001022	-9.13945e-05
923.751	0.000125456	-6.45257e-05	923.751	0.000124105	-9.10724e-05
924.233	0.00011087	-4.08145e-05	924.233	0.000144142	-9.09114e-05
924.715	8.51017e-05	-2.27341e-05	924.715	0.000161326	-9.33101e-05
925.197	4.82579e-05	-9.79444e-06	925.197	0.000175596	-0.00010016
925.679	2.657e-06	-4.03046e-09	925.679	0.000187836	-0.000112336
926.161	-4.74554e-05	9.75117e-06	926.161	0.00019955	-0.000129514
926.644	-9.67302e-05	2.3082e-05	926.644	0.000212457	-0.000150223
927.126	-0.000139875	4.32363e-05	927.126	0.00022794	-0.00017227
927.608	-0.000172783	7.23885e-05	927.608	0.000246682	-0.000193248
928.09	-0.000193347	0.000111111	928.09	0.000268468	-0.000211151
928.572	-0.000201693	0.000158281	928.572	0.000292277	-0.000224748
929.054	-0.000199848	0.000211329	929.054	0.000316506	-0.000233781
929.536	-0.000190979	0.000266802	929.536	0.000339323	-0.000238861
930.018	-0.00017853	0.000321012	930.018	0.000358987	-0.000241235
930.5	-0.000165512	0.00037072	930.5	0.000374144	-0.000242424
930.983	-0.000154109	0.000413644	930.983	0.000383994	-0.000243927
931.465	-0.000145619	0.000448809	931.465	0.000388444	-0.000246903
931.947	-0.000140597	0.000476595	931.947	0.000388175	-0.000251942
932.429	-0.000139076	0.00049858	932.429	0.000384662	-0.000258877
932.911	-0.000140731	0.000517111	932.911	0.000380027	-0.000266755
933.393	-0.00014493	0.000534803	933.393	0.000376757	-0.00027394
933.875	-0.000150785	0.00055394	933.875	0.00037721	-0.000278501
934.357	-0.000157218	0.000576062	934.357	0.000383113	-0.000278697
934.84	-0.000163137	0.000601676	934.84	0.000395082	-0.000273588
935.322	-0.000167694	0.000630274	935.322	0.000412424	-0.000263427
935.804	-0.000170571	0.00066053	935.804	0.000433246	-0.00024979
936.286	-0.000172122	0.000690781	936.286	0.000455023	-0.000235212
936.768	-0.000173322	0.000719454	936.768	0.00047525	-0.000222537
937.25	-0.00017545	0.000745499	937.25	0.000492167	-0.000214047
937.732	-0.000179667	0.000768549	937.732	0.000505164	-0.000210781
938.215	-0.000186573	0.000788979	938.215	0.000514874	-0.000212112
938.697	-0.00019599	0.000807641	938.697	0.000522791	-0.000215872
939.179	-0.000207006	0.000825589	939.179	0.000530724	-0.00021883
939.661	-0.000218267	0.000843729	939.661	0.000540198	-0.000217443
940.143	-0.000228431	0.000862616	940.143	0.000552131	-0.000208566
940.625	-0.000236572	0.000882356	940.625	0.000566729	-0.000190027
941.107	-0.000242352	0.000902728	941.107	0.000583758	-0.000160852
941.589	-0.000246051	0.00092331	941.589	0.00060284	-0.000121347
942.072	-0.000248305	0.00094368	942.072	0.000623733	-7.30188e-05
942.554	-0.000249872	0.000963462	942.554	0.000646349	-1.85024e-05
943.036	-0.000251366	0.000982319	943.036	0.000670579	3.85993e-05
943.518	-0.000253131	0.000999823	943.518	0.000696029	9.39934e-05
944	-0.000255202	0.00102	944	0.00072191	0.000143263
944.482	-0.000257363	0.00103	944.482	0.000747116	0.000182583
944.964	-0.000259221	0.00104	944.964	0.000770628	0.000209562
945.446	-0.000260265	0.00104	945.446	0.000791918	0.00022379
945.928	-0.000259929	0.00104	945.928	0.000811305	0.000227004
946.411	-0.000257702	0.00103	946.411	0.00082986	0.000222574
946.893	-0.000253253	0.00102	946.893	0.000849005	0.000214587
947.375	-0.000246617	0.001	947.375	0.000869789	0.000206702
947.857	-0.000238238	0.000985327	947.857	0.000892346	0.000201336
948.339	-0.000228988	0.000966652	948.339	0.000915602	0.000199361
948.821	-0.000219947	0.00094881	948.821	0.000937537	0.000200467
949.303	-0.000212129	0.000932563	949.303	0.000955812	0.000203873
949.785	-0.000206205	0.000918068	949.785	0.00096854	0.000209009
950.268	-0.000202323	0.000904966	950.268	0.000974811	0.00021581
950.75	-0.000200107	0.000892632	950.75	0.000974836	0.000224541
951.232	-0.000198841	0.000880417	951.232	0.000969609	0.000235242
951.714	-0.000197734	0.000867935	951.714	0.000960389	0.000247228
952.196	-0.000196118	0.000855172	952.196	0.000948145	0.000258859
952.678	-0.000193549	0.000842509	952.678	0.000933298	0.000267859
953.16	-0.000189757	0.000830577	953.16	0.000915824	0.000271941
953.643	-0.000184523	0.000820038	953.643	0.000895576	0.000269576
954.125	-0.000177598	0.000811299	954.125	0.000872647	0.000260474
954.607	-0.000168655	0.00080438	954.607	0.000847647	0.000245742
955.089	-0.000157371	0.000798865	955.089	0.000821712	0.00022752
955.571	-0.000143554	0.000794086	955.571	0.000796335	0.000208412
956.053	-0.000127284	0.0007894	956.053	0.000773053	0.000190872
956.535	-0.000108941	0.000784547	956.535	0.000753209	0.000176795
957.017	-8.91827e-05	0.000779815	957.017	0.00073778	0.000167362
957.5	-6.88014e-05	0.000776064	957.5	0.000727379	0.00016314
957.982	-4.86485e-05	0.000774378	957.982	0.000722208	0.000164175
958.464	-2.95254e-05	0.000775636	958.464	0.000722036	0.000170088
958.946	-1.21867e-05	0.000779962	958.946	0.000726074	0.000180026
959.428	2.65228e-06	0.00078647	959.428	0.00073292	0.000192638
959.91	1.43441e-05	0.000793265	959.91	0.000740558	0.000206102
960.392	2.24117e-05	0.0007979	960.392	0.000746623	0.000218356
960.874	2.67182e-05	0.000798071	960.874	0.000748821	0.0002275
961.357	2.76328e-05	0.000792382	961.357	0.000745482	0.000232247
961.839	2.6111e-05	0.000780825	961.839	0.00073599	0.00023224
962.321	2.36062e-05	0.000764862	962.321	0.000720973	0.000228097
962.803	2.17949e-05	0.000746972	962.803	0.000702081	0.000221114
963.285	2.21977e-05	0.000729868	963.285	0.000681495	0.000212765
963.767	2.58236e-05	0.000715629	963.767	0.000661233	0.000204134
964.249	3.29319e-05	0.000705044	964.249	0.000642572	0.000195552
964.731	4.30201e-05	0.000697353	964.731	0.000625728	0.000186493
965.214	5.50157e-05	0.000690548	965.214	0.000609958	0.000175814
965.696	6.7598e-05	0.000681974	965.696	0.000593944	0.00016215
966.178	7.95278e-05	0.000669121	966.178	0.000576324	0.000144391
966.66	8.9883e-05	0.000650256	966.66	0.000556168	0.000122007
967.142	9.81316e-05	0.00062478	967.142	0.000533267	9.52217e-05
967.624	0.000104068	0.000593207	967.624	0.000508095	6.49364e-05
968.106	0.000107674	0.000556877	968.106	0.000481611	3.25459e-05
968.588	0.000108966	0.000517504	968.588	0.000454903	-3.45908e-07
969.071	0.00010794	0.000476809	969.071	0.000428908	-3.21787e-05
969.553	0.00010457	0.000436223	969.553	0.000404184	-6.17008e-05
970.035	9.8898e-05	0.000396827	970.035	0.000380853	-8.81273e-05
970.517	9.11201e-05	0.000359337	970.517	0.000358589	-0.000111292
970.999	8.16542e-05	0.000324196	970.999	0.000336723	-0.000131653
971.481	7.11316e-05	0.00029163	971.481	0.000314339	-0.000150206
971.963	6.03228e-05	0.000261728	971.963	0.000290465	-0.000168232
972.445	4.99783e-05	0.000234457	972.445	0.000264221	-0.000187004
972.928	4.06704e-05	0.000209732	972.928	0.000235066	-0.000207447
973.41	3.25868e-05	0.000187424	973.41	0.000202938	-0.000229958
973.892	2.54363e-05	0.000167417	973.892	0.000168334	-0.000254365
974.374	1.84294e-05	0.000149584	974.374	0.000132236	-0.00028011
974.856	1.04347e-05	0.00013378	974.856	9.59354e-05	-0.000306504
975.338	2.5646e-07	0.000119792	975.338	6.06812e-05	-0.000333039
975.82	-1.29576e-05	0.000107373	975.82	2.74321e-05	-0.000359513
976.302	-2.93506e-05	9.62698e-05	976.302	-3.34069e-06	-0.000386034
976.784	-4.81031e-05	8.6357e-05	976.784	-3.15958e-05	-0.000412797
977.267	-6.74197e-05	7.77559e-05	977.267	-5.74892e-05	-0.000439823
977.749	-8.48181e-05	7.08647e-05	977.749	-8.10317e-05	-0.000466745
978.231	-9.76288e-05	6.62558e-05	978.231	-0.000101772	-0.000492769
978.713	-0.000103579	6.44732e-05	978.713	-0.000118616	-0.000516789
979.195	-0.000101281	6.57532e-05	979.195	-0.000129904	-0.000537656
979.677	-9.04464e-05	6.9875e-05	979.677	-0.000133663	-0.000554409
980.159	-7.17517e-05	7.61762e-05	980.159	-0.00012805	-0.000566442
980.641	-4.64724e-05	8.3814e-05	980.641	-0.000111768	-0.000573495
981.124	-1.5996e-05	9.21612e-05	981.124	-8.44222e-05	-0.000575548
981.606	1.855e-05	0.000101176	981.606	-4.67219e-05	-0.000572689
982.088	5.63875e-05	0.000111542	982.088	-4.76616e-07	-0.000565028
982.57	9.69262e-05	0.000124516	982.57	5.16405e-05	-0.000552684
983.052	0.000139385	0.000141453	983.052	0.000106449	-0.000535882
983.534	0.000182476	0.000163261	983.534	0.000160789	-0.000514995
984.016	0.0002243	0.000189929	984.016	0.000212022	-0.000490556
984.499	0.000262588	0.000220487	984.499	0.000258534	-0.000463091
984.981	0.000295216	0.00025326	984.981	0.000299935	-0.000432975
985.463	0.00032079	0.000286427	985.463	0.000337022	-0.000400257
985.945	0.000339068	0.000318468	985.945	0.000371348	-0.000364724
986.427	0.000351061	0.000348379	986.427	0.000404663	-0.000326143
986.909	0.000358746	0.000375507	986.909	0.000438284	-0.000284651
987.391	0.000364551	0.000399208	987.391	0.00047271	-0.00024111
987.873	0.00037079	0.000418543	987.873	0.000507531	-0.000197224
988.356	0.000379255	0.000432316	988.356	0.000541784	-0.000155268
988.838	0.000391028	0.000439405	988.838	0.000574418	-0.000117567
989.32	0.000406554	0.000439392	989.32	0.000604834	-8.57796e-05
989.802	0.000425748	0.000433022	989.802	0.000633092	-6.03913e-05
990.284	0.000448172	0.000422362	990.284	0.000659897	-4.04611e-05
990.766	0.000473021	0.00041037	990.766	0.000686174	-2.38954e-05
991.248	0.000499107	0.000400058	991.248	0.000712625	-8.05493e-06
991.73	0.000524784	0.000393467	991.73	0.000739306	9.40848e-06
992.212	0.000548005	0.00039094	992.212	0.000765537	2.98444e-05
992.695	0.000566491	0.000390958	992.695	0.000790075	5.32137e-05
993.177	0.000578105	0.000390661	993.177	0.00081155	7.81888e-05
993.659	0.000581234	0.000386795	993.659	0.000828858	0.000102599
994.141	0.000575168	0.00037684	994.141	0.000841498	0.000124198
994.623	0.000560273	0.000359757	994.623	0.000849578	0.000141318
995.105	0.000537985	0.000336279	995.105	0.000853646	0.000153349
995.587	0.000510496	0.000308488	995.587	0.000854314	0.000160785
996.069	0.000480377	0.000279111	996.069	0.000852021	0.000164962
996.552	0.00045006	0.000250683	996.552	0.000846853	0.000167479
997.034	0.000421509	0.000225056	997.034	0.000838639	0.000169693
997.516	0.000396017	0.000203253	997.516	0.00082716	0.00017233
997.998	0.000374183	0.000185725	997.998	0.000812439	0.000175409
998.48	0.000356034	0.000172656	998.48	0.000794877	0.000178385
998.962	0.000341235	0.000164222	998.962	0.000775303	0.000180497
999.444	0.000329293	0.000160559	999.444	0.000754806	0.000181067
999.927	0.000319715	0.000161588	999.927	0.00073457	0.000179761
1000.41	0.000312059	0.000166712	1000.41	0.000715608	0.00017658
1000.89	0.000305876	0.000174731	1000.89	0.000698609	0.000171743
1001.37	0.00030058	0.000183948	1001.37	0.000683839	0.000165462
1001.86	0.000295336	0.000192611	1001.86	0.000671172	0.00015784
1002.34	0.00028903	0.00019942	1002.34	0.000660166	0.000148887
1002.82	0.000280406	0.000204048	1002.82	0.000650249	0.000138723
1003.3	0.000268261	0.000207277	1003.3	0.000640847	0.000127798
1003.78	0.000251775	0.000210829	1003.78	0.00063156	0.000117067
1004.27	0.00023074	0.000216799	1004.27	0.000622213	0.00010792
1004.75	0.000205732	0.000227001	1004.75	0.000612847	0.000101929
1005.23	0.000178038	0.000242339	1005.23	0.000603586	0.000100375
1005.71	0.000149417	0.000262495	1005.71	0.00059448	0.000103821
1006.19	0.000121707	0.000285956	1006.19	0.000585299	0.000111785
1006.68	9.64704e-05	0.000310457	1006.68	0.000575498	0.000122761
1007.16	7.46637e-05	0.000333534	1007.16	0.000564244	0.000134493
1007.64	5.6591e-05	0.000353194	1007.64	0.000550665	0.00014454
1008.12	4.19979e-05	0.000368309	1008.12	0.000534153	0.000150798
1008.61	3.035e-05	0.000378816	1008.61	0.000514626	0.000151921
1009.09	2.10944e-05	0.000385534	1009.09	0.000492621	0.000147453
1009.57	1.38546e-05	0.000389875	1009.57	0.00046921	0.000137727
1010.05	8.43888e-06	0.000393417	1010.05	0.000445686	0.000123633
1010.53	4.77009e-06	0.0003976	1010.53	0.000423211	0.000106379
1011.01	2.70437e-06	0.000403524	1011.01	0.00040246	8.73664e-05
1011.5	1.91534e-06	0.000411919	1011.5	0.000383501	6.81526e-05
1011.98	1.82683e-06	0.000423188	1011.98	0.000365844	5.04261e-05
1012.46	1.67577e-06	0.00043749	1012.46	0.000348676	3.59004e-05
1012.94	6.21315e-07	0.000454747	1012.94	0.000331093	2.60191e-05
1013.43	-2.09918e-06	0.000474695	1013.43	0.000312345	2.16171e-05
1013.91	-7.05485e-06	0.000496826	1013.91	0.000291842	2.25499e-05
1014.39	-1.45753e-05	0.00052043	1014.39	0.000269069	2.75766e-05
1014.87	-2.47308e-05	0.000544675	1014.87	0.000243428	3.45399e-05
1015.35	-3.73269e-05	0.000568825	1015.35	0.000214207	4.09256e-05
1015.84	-5.19259e-05	0.000592405	1015.84	0.000180602	4.45499e-05
1016.32	-6.78072e-05	0.000615393	1016.32	0.000141987	4.42387e-05
1016.8	-8.4011e-05	0.000638177	1016.8	9.8186e-05	4.01739e-05
1017.28	-9.93795e-05	0.000661457	1017.28	4.97981e-05	3.38522e-05
1017.76	-0.000112738	0.000685954	1017.76	-1.69831e-06	2.75991e-05
1018.25	-0.00012309	0.000712198	1018.25	-5.39763e-05	2.39115e-05
1018.73	-0.000129866	0.000740313	1018.73	-0.000104193	2.47337e-05
1019.21	-0.000133074	0.000770067	1019.21	-0.000149337	3.10699e-05
1019.69	-0.000133347	0.000800998	1019.69	-0.000186669	4.28929e-05
1020.18	-0.000131779	0.00083269	1020.18	-0.000214034	5.94359e-05
1020.66	-0.000129619	0.000864951	1020.66	-0.000230079	7.96106e-05
1021.14	-0.000127873	0.000897915	1021.14	-0.000234271	0.000102425
1021.62	-0.000126952	0.000931936	1021.62	-0.000226963	0.000127169
1022.1	-0.000126442	0.000967443	1022.1	-0.000209242	0.000153454
1022.59	-0.000125133	0.001	1022.59	-0.000182842	0.000181025
1023.07	-0.00012127	0.00104	1023.07	-0.000149888	0.000209606
1023.55	-0.000113014	0.00108	1023.55	-0.000112624	0.000238794
1024.03	-9.88895e-05	0.00113	1024.03	-7.30277e-05	0.000268169
1024.52	-7.81789e-05	0.00117	1024.52	-3.24948e-05	0.000297475
1025	-5.10836e-05	0.00122	1025	8.43249e-06	0.000326867
1025.48	-1.86368e-05	0.00127	1025.48	5.00838e-05	0.000357014
1025.96	1.76246e-05	0.00132	1025.96	9.34896e-05	0.000389046
1026.44	5.61154e-05	0.00137	1026.44	0.000139942	0.000424287
1026.93	9.56173e-05	0.00142	1026.93	0.000190536	0.000463942
1027.41	0.000135521	0.00146	1027.41	0.00024576	0.000508782
1027.89	0.000175841	0.00149	1027.89	0.000305278	0.000559
1028.37	0.000216956	0.00152	1028.37	0.000367996	0.000614185
1028.85	0.000259177	0.00154	1028.85	0.000432382	0.000673501
1029.34	0.000302338	0.00156	1029.34	0.000496837	0.000735831
1029.82	0.000345493	0.00158	1029.82	0.000560078	0.000799942
1030.3	0.000386902	0.0016	1030.3	0.000621345	0.000864561
1030.78	0.000424322	0.00162	1030.78	0.000680462	0.000928387
1031.27	0.000455466	0.00164	1031.27	0.000737668	0.000990049
1031.75	0.000478614	0.00167	1031.75	0.000793434	0.00105
1032.23	0.000493032	0.00169	1032.23	0.000848192	0.0011
1032.71	0.000499208	0.0017	1032.71	0.000902235	0.00115
1033.19	0.000498776	0.0017	1033.19	0.000955607	0.00119
1033.67	0.000494176	0.0017	1033.67	0.00101	0.00122
1034.16	0.000488177	0.00168	1034.16	0.00106	0.00125
1034.64	0.000483409	0.00166	1034.64	0.00111	0.00127
1035.12	0.000481956	0.00163	1035.12	0.00116	0.00128
1035.6	0.000485161	0.0016	1035.6	0.00121	0.00129
1036.09	0.000493498	0.00158	1036.09	0.00126	0.0013
1036.57	0.000506547	0.00155	1036.57	0.00131	0.0013
1037.05	0.00052299	0.00153	1037.05	0.00136	0.0013
1037.53	0.000540713	0.00151	1037.53	0.00141	0.00129
1038.01	0.000556956	0.0015	1038.01	0.00146	0.00128
1038.5	0.000568684	0.00148	1038.5	0.0015	0.00127
1038.98	0.000572986	0.00146	1038.98	0.00155	0.00126
1039.46	0.000567562	0.00144	1039.46	0.00159	0.00125
1039.94	0.000551069	0.00142	1039.94	0.00162	0.00123
1040.42	0.000523337	0.00139	1040.42	0.00165	0.0012
1040.91	0.00048533	0.00136	1040.91	0.00168	0.00117
1041.39	0.000439047	0.00132	1041.39	0.0017	0.00113
1041.87	0.000387204	0.00128	1041.87	0.00173	0.00109
1042.35	0.000332962	0.00124	1042.35	0.00175	0.00105
1042.84	0.000279593	0.0012	1042.84	0.00177	0.001
1043.32	0.000230196	0.00116	1043.32	0.00179	0.000963258
1043.8	0.0001874	0.00113	1043.8	0.00181	0.000926095
1044.28	0.000153171	0.0011	1044.28	0.00183	0.00089391
1044.76	0.000128591	0.00107	1044.76	0.00185	0.000866451
1045.25	0.000113785	0.00104	1045.25	0.00187	0.000842822
1045.73	0.000107854	0.00102	1045.73	0.00189	0.000821933
1046.21	0.00010903	0.00101	1046.21	0.0019	0.000802938
1046.69	0.000114903	0.000991868	1046.69	0.00192	0.000785382
1047.17	0.000122827	0.000981588	1047.17	0.00193	0.000769083
1047.66	0.000130209	0.0009724	1047.66	0.00195	0.000753675
1048.14	0.000134844	0.000961961	1048.14	0.00197	0.000738251
1048.62	0.000135068	0.000948193	1048.62	0.00198	0.000721105
1049.1	0.000129928	0.000930101	1049.1	0.002	0.000700012
1049.59	0.000119271	0.000908244	1049.59	0.00201	0.000672809
1050.07	0.000103851	0.000884844	1050.07	0.00203	0.000638326
1050.55	8.52194e-05	0.000863223	1050.55	0.00203	0.000596893
1051.03	6.55826e-05	0.000846935	1051.03	0.00204	0.000550543
1051.51	4.73559e-05	0.000838577	1051.51	0.00204	0.000502508
1052	3.27893e-05	0.000838988	1052	0.00203	0.000456419
1052.48	2.34266e-05	0.000846688	1052.48	0.00203	0.00041524
1052.96	1.98898e-05	0.000858218	1052.96	0.00203	0.000380609
1053.44	2.17654e-05	0.000868801	1053.44	0.00202	0.000352491
1053.92	2.79597e-05	0.000873658	1053.92	0.002	0.000329621
1054.41	3.71926e-05	0.000869195	1054.41	0.00198	0.000310204
1054.89	4.86249e-05	0.000853972	1054.89	0.00195	0.00029278
1055.37	6.21967e-05	0.000828927	1055.37	0.00192	0.000276657
1055.85	7.87484e-05	0.000797114	1055.85	0.00189	0.000261986
1056.34	9.96052e-05	0.000762719	1056.34	0.00186	0.000249221
1056.82	0.000125993	0.000729999	1056.82	0.00184	0.000238614
1057.3	0.000158272	0.000702124	1057.3	0.00183	0.000229742
1057.78	0.000195471	0.000680573	1057.78	0.00182	0.000221565
1058.26	0.000235178	0.000665017	1058.26	0.00182	0.000212822
1058.75	0.000273939	0.000653817	1058.75	0.00181	0.00020272
1059.23	0.000307834	0.000644611	1059.23	0.00181	0.000191313
1059.71	0.000333246	0.000634999	1059.71	0.0018	0.000179533
1060.19	0.000347482	0.000622856	1060.19	0.00178	0.000168658
1060.67	0.000349309	0.000606447	1060.67	0.00176	0.000159458
1061.16	0.000339156	0.000584244	1061.16	0.00173	0.000151378
1061.64	0.000319152	0.00055486	1061.64	0.0017	0.000142291
1062.12	0.000292829	0.000517089	1062.12	0.00167	0.00012886
1062.6	0.000264756	0.000470355	1062.6	0.00165	0.000107757
1063.09	0.000239975	0.000415199	1063.09	0.00162	7.70502e-05
1063.57	0.000223326	0.000353761	1063.57	0.0016	3.74647e-05
1064.05	0.000218687	0.000289814	1064.05	0.00159	-7.1102e-06
1064.53	0.000228403	0.000228436	1064.53	0.0016	-5.00008e-05
1065.01	0.000252866	0.000175058	1065.01	0.00162	-8.31823e-05
1065.49	0.000290655	0.000134437	1065.49	0.00166	-9.92173e-05
1065.98	0.000339071	0.000109722	1065.98	0.00173	-9.31483e-05
1066.46	0.00039499	0.000102079	1066.46	0.00182	-6.36598e-05
1066.94	0.000455665	0.000110803	1066.94	0.00193	-1.32649e-05
1067.42	0.00051925	0.000133923	1067.42	0.00206	5.25757e-05
1067.91	0.000584753	0.000168849	1067.91	0.0022	0.000126876
1068.39	0.000651685	0.000213117	1068.39	0.00234	0.000202889
1068.87	0.000719347	0.000264681	1068.87	0.00247	0.000275447
1069.35	0.000786269	0.000322073	1069.35	0.00261	0.000341798
1069.84	0.000849984	0.000384162	1069.84	0.00273	0.00040152
1070.32	0.000907318	0.000449919	1070.32	0.00285	0.000455872
1070.8	0.000954985	0.000518014	1070.8	0.00297	0.000506722
1071.28	0.000990432	0.0005866	1071.28	0.00308	0.000555587
1071.76	0.00101	0.000653196	1071.76	0.0032	0.000602991
1072.24	0.00102	0.00071481	1072.24	0.00331	0.000648307
1072.73	0.00102	0.000768205	1072.73	0.00342	0.000689988
1073.21	0.00101	0.000810552	1073.21	0.00353	0.000726122
1073.69	0.000999732	0.000840083	1073.69	0.00363	0.000754874
1074.17	0.000987104	0.000856854	1074.17	0.00373	0.000774821
1074.66	0.000977	0.000863039	1074.66	0.00382	0.000784898
1075.14	0.000971715	0.000862907	1075.14	0.00391	0.000784285
1075.62	0.000972914	0.000861943	1075.62	0.004	0.000772118
1076.1	0.000981505	0.000865532	1076.1	0.00409	0.000747328
1076.58	0.000997347	0.00087724	1076.58	0.0042	0.00070861
1077.07	0.00102	0.000897684	1077.07	0.0043	0.000654699
1077.55	0.00104	0.000924051	1077.55	0.00441	0.000584707
1078.03	0.00107	0.000950836	1078.03	0.00451	0.00049871
1078.51	0.00109	0.000971323	1078.51	0.00461	0.000398184
1078.99	0.0011	0.000979653	1078.99	0.0047	0.000286337
1079.48	0.00109	0.000972561	1079.48	0.00477	0.000168011
1079.96	0.00108	0.00095045	1079.96	0.00483	4.92654e-05
1080.44	0.00106	0.000917145	1080.44	0.00488	-6.35833e-05
1080.92	0.00103	0.000878786	1080.92	0.00491	-0.000164967
1081.41	0.000994763	0.000841984	1081.41	0.00493	-0.00025118
1081.89	0.000964836	0.000812265	1081.89	0.00493	-0.000320891
1082.37	0.000940825	0.000792953	1082.37	0.00492	-0.00037528
1082.85	0.000924513	0.000785025	1082.85	0.0049	-0.000417453
1083.33	0.000915794	0.000787466	1083.33	0.00487	-0.000451495
1083.82	0.000912876	0.000798078	1083.82	0.00483	-0.000481307
1084.3	0.000912591	0.000813977	1084.3	0.00477	-0.000509721
1084.78	0.000911048	0.000832059	1084.78	0.00471	-0.000537954
1085.26	0.00090412	0.000848977	1085.26	0.00463	-0.000565803
1085.74	0.000888129	0.000861238	1085.74	0.00454	-0.000592195
1086.23	0.000860405	0.000865265	1086.23	0.00444	-0.000616025
1086.71	0.000819795	0.000857814	1086.71	0.00434	-0.000636884
1087.19	0.000766922	0.000836478	1087.19	0.00424	-0.000655431
1087.67	0.000704246	0.000800355	1087.67	0.00414	-0.000673243
1088.15	0.000635682	0.000750298	1088.15	0.00405	-0.000692305
1088.64	0.000565933	0.000688907	1088.64	0.00396	-0.00071422
1089.12	0.0004997	0.000620062	1089.12	0.00386	-0.000739611
1089.6	0.000440996	0.000548459	1089.6	0.00377	-0.000767647
1090.08	0.000392719	0.000479067	1090.08	0.00367	-0.000796072
1090.57	0.000356665	0.000416955	1090.57	0.00356	-0.000821303
1091.05	0.000333768	0.000367013	1091.05	0.00345	-0.000838974
1091.53	0.000324472	0.000333753	1091.53	0.00334	-0.00084451
1092.01	0.000328952	0.000320799	1092.01	0.00323	-0.000833911
1092.49	0.000347041	0.000330301	1092.49	0.00312	-0.000804459
1092.98	0.00037783	0.000362309	1092.98	0.00301	-0.000755493
1093.46	0.000419179	0.00041439	1093.46	0.0029	-0.000688871
1093.94	0.000467381	0.000481648	1093.94	0.00278	-0.000609212
1094.42	0.000517359	0.000557431	1094.42	0.00266	-0.000523559
1094.9	0.00056327	0.000634365	1094.9	0.00253	-0.000440526
1095.39	0.000599744	0.00070584	1095.39	0.0024	-0.000368798
1095.87	0.000623133	0.000767029	1095.87	0.00226	-0.000315478
1096.35	0.000632642	0.000815629	1096.35	0.00212	-0.00028444
1096.83	0.000630609	0.000851719	1096.83	0.00198	-0.000275553
1097.32	0.000622047	0.000877132	1097.32	0.00184	-0.000284701
1097.8	0.000613332	0.000894418	1097.8	0.00171	-0.000304843
1098.28	0.000610551	0.000906	1098.28	0.00159	-0.000327488
1098.76	0.000617872	0.000913529	1098.76	0.00148	-0.000344527
1099.24	0.000636676	0.000917903	1099.24	0.00138	-0.000349408
1099.73	0.000665388	0.000919444	1099.73	0.0013	-0.000337951
1100.21	0.000700295	0.000918369	1100.21	0.00123	-0.000308352
1100.69	0.000736828	0.00091507	1100.69	0.00117	-0.000260905
1101.17	0.000770957	0.000910373	1101.17	0.0011	-0.000197499
1101.65	0.000800119	0.000905286	1101.65	0.00104	-0.000121363
1102.14	0.000823599	0.000900813	1102.14	0.000972765	-3.67956e-05
1102.62	0.000842121	0.000897402	1102.62	0.00090423	5.08345e-05
1103.1	0.000857104	0.000894725	1103.1	0.000835788	0.000135459
1103.58	0.0008696	0.000891441	1103.58	0.000768907	0.000210867
1104.07	0.000879604	0.000885461	1104.07	0.000704113	0.000271777
1104.55	0.000885692	0.000874112	1104.55	0.000640679	0.000314713
1105.03	0.00088532	0.000854582	1105.03	0.000577222	0.000338739
1105.51	0.000875493	0.000824236	1105.51	0.000512675	0.00034543
1105.99	0.000853695	0.000781092	1105.99	0.000447403	0.000338359
1106.48	0.000818754	0.000724206	1106.48	0.000383676	0.000322027
1106.96	0.000771355	0.00065389	1106.96	0.000325309	0.000300676
1107.44	0.00071416	0.000571733	1107.44	0.000276641	0.000277288
1107.92	0.000651534	0.000480568	1107.92	0.000241342	0.000253258
1108.4	0.000588915	0.000384214	1108.4	0.000221381	0.000228633
1108.89	0.000531949	0.000287225	1108.89	0.000216747	0.000202883
1109.37	0.000485543	0.000194549	1109.37	0.000225739	0.000175816
1109.85	0.000453013	0.00011121	1109.85	0.000245909	0.000148464
1110.33	0.000435481	4.19164e-05	1110.33	0.000274935	0.00012336
1110.82	0.000431646	-9.37708e-06	1110.82	0.000311345	0.000104379
1111.3	0.000437922	-4.00864e-05	1111.3	0.000354545	9.58688e-05
1111.78	0.000448997	-4.93453e-05	1111.78	0.000404457	0.000101646
1112.26	0.000458612	-3.8348e-05	1112.26	0.000460694	0.000123769
1112.74	0.000460555	-1.03078e-05	1112.74	0.000521923	0.000161651
1113.23	0.000449466	2.98363e-05	1113.23	0.000585414	0.000211534
1113.71	0.000421495	7.61244e-05	1113.71	0.000647311	0.000266796
1114.19	0.000374533	0.000122577	1114.19	0.000703249	0.00031898
1114.67	0.00030806	0.000164197	1114.67	0.000749392	0.000359446
1115.15	0.00022275	0.000197752	1115.15	0.000783398	0.000381122
1115.64	0.000120065	0.000222198	1115.64	0.000805209	0.000380029
1116.12	1.98407e-06	0.000238645	1116.12	0.00081731	0.000356095
1116.6	-0.000128907	0.000249999	1116.6	0.000824483	0.000313097
1117.08	-0.000269281	0.000260037	1117.08	0.00083278	0.000257485
1117.57	-0.00041485	0.000272475	1117.57	0.00084825	0.000196664
1118.05	-0.000560503	0.000289777	1118.05	0.000875379	0.000136844
1118.53	-0.000700737	0.000312421	1118.53	0.000915979	8.14862e-05
1119.01	-0.000830516	0.000338449	1119.01	0.000968758	3.05908e-05
1119.49	-0.000945974	0.000364025	1119.49	0.00103	-1.87262e-05
1119.98	-0.00104	0.000384499	1119.98	0.0011	-7.07766e-05
1120.46	-0.00113	0.000395977	1120.46	0.00116	-0.000129402
1120.94	-0.00119	0.00039661	1120.94	0.00122	-0.00019654
1121.42	-0.00124	0.000387349	1121.42	0.00128	-0.000271606
1121.9	-0.00128	0.000371588	1121.9	0.00135	-0.000352154
1122.39	-0.00131	0.000353983	1122.39	0.00141	-0.000435172
1122.87	-0.00132	0.000338561	1122.87	0.00148	-0.000518691
1123.35	-0.00132	0.000327137	1123.35	0.00155	-0.000602619
1123.83	-0.00131	0.000318305	1123.83	0.00162	-0.0006888
1124.32	-0.0013	0.000308009	1124.32	0.00167	-0.000779819
1124.8	-0.00129	0.000291	1124.8	0.00171	-0.000877375
1125.28	-0.00129	0.000263146	1125.28	0.00173	-0.00098065
1125.76	-0.0013	0.000223161	1125.76	0.00172	-0.00109
1126.24	-0.00132	0.000173452	1126.24	0.0017	-0.00119
1126.72	-0.00135	0.000119349	1126.72	0.00166	-0.00127
1127.21	-0.00139	6.74196e-05	1127.21	0.00161	-0.00134
1127.69	-0.00142	2.32146e-05	1127.69	0.00155	-0.00137
1128.17	-0.00144	-1.03168e-05	1128.17	0.0015	-0.00139
1128.65	-0.00144	-3.34865e-05	1128.65	0.00144	-0.00137
1129.14	-0.00142	-4.90821e-05	1129.14	0.00138	-0.00134
1129.62	-0.00138	-6.079e-05	1129.62	0.00132	-0.0013
1130.1	-0.00133	-7.13226e-05	1130.1	0.00126	-0.00126
1130.58	-0.00126	-8.14336e-05	1130.58	0.00121	-0.00121
1131.06	-0.00118	-8.99305e-05	1131.06	0.00116	-0.00116
1131.55	-0.00109	-9.48525e-05	1131.55	0.00112	-0.00111
1132.03	-0.000997469	-9.48891e-05	1132.03	0.0011	-0.00105
1132.51	-0.000905516	-9.05934e-05	1132.51	0.00109	-0.001
1132.99	-0.000815348	-8.44376e-05	1132.99	0.00109	-0.000951892
1133.47	-0.00072918	-8.00106e-05	1133.47	0.00111	-0.000906224
1133.96	-0.000648462	-8.03149e-05	1133.96	0.00112	-0.00086915
1134.44	-0.000573472	-8.62208e-05	1134.44	0.00114	-0.000843197
1134.92	-0.000502985	-9.53927e-05	1134.92	0.00116	-0.000828645
1135.4	-0.000434411	-0.000102593	1135.4	0.00118	-0.000823133
1135.89	-0.000364308	-0.000100867	1135.89	0.0012	-0.00082205
1136.37	-0.000289292	-8.36061e-05	1136.37	0.00121	-0.000819716
1136.85	-0.000206746	-4.61916e-05	1136.85	0.00121	-0.000810669
1137.33	-0.000115226	1.28886e-05	1137.33	0.00121	-0.000790877
1137.81	-1.44297e-05	9.21192e-05	1137.81	0.0012	-0.000758287
1138.3	9.51247e-05	0.000187608	1138.3	0.00119	-0.000712878
1138.78	0.000212538	0.000294306	1138.78	0.00117	-0.000656126
1139.26	0.000336674	0.000406873	1139.26	0.00115	-0.000590601
1139.74	0.000466105	0.000520352	1139.74	0.00113	-0.000519453
1140.22	0.000598738	0.000630215	1140.22	0.0011	-0.000446305
1140.71	0.000731507	0.000732422	1140.71	0.00107	-0.000375091
1141.19	0.000860379	0.000823324	1141.19	0.00104	-0.000309931
1141.67	0.000980952	0.00089999	1141.67	0.00101	-0.000254574
1142.15	0.00109	0.000960549	1142.15	0.000995714	-0.000211804
1142.63	0.00118	0.001	1142.63	0.000990966	-0.000182558
1143.12	0.00126	0.00103	1143.12	0.000999216	-0.000165516
1143.6	0.00134	0.00105	1143.6	0.00102	-0.000157129
1144.08	0.0014	0.00106	1144.08	0.00105	-0.000152524
1144.56	0.00146	0.00106	1144.56	0.00109	-0.000146807
1145.05	0.00152	0.00106	1145.05	0.00112	-0.000136513
1145.53	0.00158	0.00106	1145.53	0.00115	-0.000120384
1146.01	0.00164	0.00105	1146.01	0.00117	-9.93852e-05
1146.49	0.00169	0.00104	1146.49	0.00118	-7.59236e-05
1146.97	0.00173	0.00103	1146.97	0.00118	-5.29144e-05
1147.46	0.00175	0.001	1147.46	0.00116	-3.28703e-05
1147.94	0.00175	0.000976168	1147.94	0.00113	-1.76682e-05
1148.42	0.00174	0.00094188	1148.42	0.0011	-8.69559e-06
1148.9	0.00171	0.000901898	1148.9	0.00106	-7.36376e-06
1149.38	0.00167	0.000855741	1149.38	0.00102	-1.55079e-05
1149.87	0.00163	0.000802425	1149.87	0.000979404	-3.53395e-05
1150.35	0.00158	0.000741002	1150.35	0.000941343	-6.88044e-05
1150.83	0.00154	0.000671169	1150.83	0.000906451	-0.000116662
1151.31	0.00149	0.000593899	1151.31	0.00087493	-0.000177616
1151.8	0.00144	0.00051149	1151.8	0.000846504	-0.000248202
1152.28	0.00139	0.000427285	1152.28	0.000820757	-0.000323375
1152.76	0.00133	0.00034483	1152.76	0.000797164	-0.000397945
1153.24	0.00127	0.00026716	1153.24	0.00077519	-0.000467916
1153.72	0.00121	0.00019627	1153.72	0.000754241	-0.000531423
1154.21	0.00115	0.000133142	1154.21	0.000733627	-0.000588747
1154.69	0.00108	7.81146e-05	1154.69	0.000712515	-0.000641569
1155.17	0.00102	3.142e-05	1155.17	0.00068996	-0.000691804
1155.65	0.000955086	-6.45911e-06	1155.65	0.000665036	-0.000740544
1156.13	0.000888685	-3.47721e-05	1156.13	0.000636941	-0.000787613
1156.62	0.000818949	-5.29582e-05	1156.62	0.000604988	-0.000831872
1157.1	0.000743923	-6.11935e-05	1157.1	0.00056863	-0.00087203
1157.58	0.000661705	-6.09387e-05	1157.58	0.000527383	-0.00090757
1158.06	0.000570717	-5.50388e-05	1158.06	0.000480935	-0.00093917
1158.55	0.000469924	-4.7321e-05	1158.55	0.000429323	-0.000968583
1159.03	0.000358947	-4.17476e-05	1159.03	0.000373209	-0.000997859
1159.51	0.000238139	-4.14099e-05	1159.51	0.000314076	-0.00103
1159.99	0.000108511	-4.76444e-05	1159.99	0.000254269	-0.00106
1160.47	-2.8375e-05	-5.98128e-05	1160.47	0.000196682	-0.00109
1160.96	-0.000170475	-7.55335e-05	1160.96	0.000144406	-0.00112
1161.44	-0.000315356	-9.14794e-05	1161.44	0.000100154	-0.00115
1161.92	-0.000460177	-0.000104277	1161.92	6.59372e-05	-0.00116
1162.4	-0.00060171	-0.000111218	1162.4	4.29112e-05	-0.00117
1162.88	-0.000736429	-0.000110669	1162.88	3.15512e-05	-0.00116
1163.37	-0.000860722	-0.000102097	1163.37	3.19237e-05	-0.00114
1163.85	-0.000971239	-8.58504e-05	1163.85	4.40283e-05	-0.00111
1164.33	-0.00107	-6.29335e-05	1164.33	6.77898e-05	-0.00107
1164.81	-0.00114	-3.48329e-05	1164.81	0.00010289	-0.00101
1165.3	-0.0012	-3.56126e-06	1165.3	0.000148323	-0.000947449
1165.78	-0.00124	2.83601e-05	1165.78	0.000202105	-0.000873532
1166.26	-0.00127	5.79936e-05	1166.26	0.000261158	-0.000797263
1166.74	-0.00129	8.24499e-05	1166.74	0.00032172	-0.000723857
1167.22	-0.0013	9.94666e-05	1167.22	0.000380058	-0.000657751
1167.71	-0.0013	0.000108175	1167.71	0.000433418	-0.000601475
1168.19	-0.00131	0.000109391	1168.19	0.00048049	-0.000555293
1168.67	-0.00131	0.000105518	1168.67	0.000521505	-0.000517552
1169.15	-0.00131	9.98265e-05	1169.15	0.000557677	-0.000485806
1169.63	-0.00132	9.55245e-05	1169.63	0.000590421	-0.000457956
1170.12	-0.00132	9.4793e-05	1170.12	0.000620599	-0.000433097
1170.6	-0.00133	9.826e-05	1170.6	0.000648295	-0.000411419
1171.08	-0.00133	0.000104991	1171.08	0.000673026	-0.000393421
1171.56	-0.00134	0.000113136	1171.56	0.000694504	-0.000378661
1172.05	-0.00134	0.000120779	1172.05	0.000713319	-0.000364876
1172.53	-0.00134	0.000126833	1172.53	0.000731358	-0.000347745
1173.01	-0.00134	0.000131275	1173.01	0.00075149	-0.000321822
1173.49	-0.00134	0.000135066	1173.49	0.000776792	-0.000282004
1173.97	-0.00132	0.000139598	1173.97	0.000809465	-0.000225218
1174.46	-0.0013	0.000146191	1174.46	0.000850016	-0.000151469
1174.94	-0.00127	0.000155719	1174.94	0.000897019	-6.39969e-05
1175.42	-0.00124	0.000168724	1175.42	0.000947702	3.17059e-05
1175.9	-0.00119	0.000185701	1175.9	0.000998949	0.00012943
1176.38	-0.00113	0.000207532	1176.38	0.00105	0.000223864
1176.87	-0.00107	0.000235494	1176.87	0.0011	0.000311485
1177.35	-0.00101	0.000271036	1177.35	0.00114	0.000390714
1177.83	-0.000941313	0.00031514	1177.83	0.00119	0.000461286
1178.31	-0.000877549	0.000367662	1178.31	0.00123	0.000523434
1178.8	-0.000817841	0.000426823	1178.8	0.00128	0.00057711
1179.28	-0.000764356	0.00048925	1179.28	0.00132	0.00062174
1179.76	-0.000718689	0.000550535	1179.76	0.00136	0.000656447
1180.24	-0.000681582	0.000606272	1180.24	0.0014	0.000680687
1180.72	-0.000652813	0.000653025	1180.72	0.00143	0.000694871
1181.2	-0.000631151	0.000689132	1181.2	0.00145	0.000700743
1181.69	-0.000614533	0.000714881	1181.69	0.00146	0.000701264
1182.17	-0.000600319	0.000732196	1182.17	0.00146	0.000700051
1182.65	-0.000585772	0.000743793	1182.65	0.00146	0.000700535
1183.13	-0.000568509	0.000752284	1183.13	0.00145	0.000705169
1183.62	-0.000546938	0.000759268	1183.62	0.00145	0.000714877
1184.1	-0.000520449	0.000765058	1184.1	0.00144	0.000729126
1184.58	-0.000489439	0.000768739	1184.58	0.00143	0.000746294
1185.06	-0.000455096	0.000768753	1185.06	0.00142	0.000764391
1185.55	-0.000419148	0.000763493	1185.55	0.00139	0.000781667
1186.03	-0.000383523	0.000751971	1186.03	0.00137	0.000797039
1186.51	-0.000350068	0.000734067	1186.51	0.00134	0.000810196
1186.99	-0.000320272	0.000710572	1186.99	0.00132	0.000821444
1187.47	-0.00029519	0.000682794	1187.47	0.0013	0.000831308
1187.95	-0.000275376	0.000652105	1187.95	0.00128	0.000840201
1188.44	-0.000261015	0.000619421	1188.44	0.00128	0.000848108
1188.92	-0.00025198	0.000585001	1188.92	0.00128	0.000854549
1189.4	-0.000247995	0.000548376	1189.4	0.00129	0.000858617
1189.88	-0.000248717	0.000508645	1189.88	0.00129	0.000859168
1190.37	-0.000253921	0.000464702	1190.37	0.00129	0.000854921
1190.85	-0.000263627	0.000415551	1190.85	0.00129	0.000844569
1191.33	-0.000278145	0.000360478	1191.33	0.00127	0.000826773
1191.81	-0.000297952	0.000299207	1191.81	0.00124	0.000800288
1192.29	-0.000323464	0.000231974	1192.29	0.00121	0.000764152
1192.78	-0.000354671	0.00015967	1192.78	0.00116	0.000718062
1193.26	-0.000390824	8.39094e-05	1193.26	0.00112	0.000662715
1193.74	-0.000430256	7.10189e-06	1193.74	0.00108	0.000600073
1194.22	-0.000470449	-6.76819e-05	1194.22	0.00104	0.000533251
1194.7	-0.000508358	-0.000136992	1194.7	0.00101	0.000466084
1195.19	-0.000541007	-0.000197547	1195.19	0.000992247	0.000402375
1195.67	-0.000566021	-0.000246781	1195.67	0.000985241	0.000345135
1196.15	-0.000582121	-0.000283382	1196.15	0.000987241	0.000295978
1196.63	-0.000589292	-0.000307483	1196.63	0.000995449	0.000254953
1197.12	-0.000588684	-0.000320613	1197.12	0.00101	0.000220796
1197.6	-0.000582189	-0.000325226	1197.6	0.00102	0.000191509
1198.08	-0.000571869	-0.000324084	1198.08	0.00103	0.000165077
1198.56	-0.000559363	-0.000319527	1198.56	0.00103	0.000140057
1199.04	-0.00054548	-0.000313037	1199.04	0.00103	0.000115811
1199.53	-0.000530122	-0.000305099	1199.53	0.00103	9.23889e-05
1200.01	-0.000512545	-0.000295494	1200.01	0.00103	7.01567e-05
1200.49	-0.00049181	-0.000283747	1200.49	0.00103	4.93689e-05
1200.97	-0.00046736	-0.000269657	1200.97	0.00103	2.98786e-05
1201.45	-0.000439412	-0.000253561	1201.45	0.00103	1.12185e-05
1201.94	-0.00040912	-0.000236371	1201.94	0.00104	-7.19192e-06
1202.42	-0.000378379	-0.000219313	1202.42	0.00104	-2.56561e-05
1202.9	-0.000349419	-0.000203595	1202.9	0.00105	-4.39626e-05
1203.38	-0.000324245	-0.000190079	1203.38	0.00105	-6.13392e-05
1203.87	-0.000304184	-0.000179198	1203.87	0.00106	-7.66588e-05
1204.35	-0.000289609	-0.000170953	1204.35	0.00106	-8.87158e-05
1204.83	-0.000279972	-0.000165141	1204.83	0.00106	-9.65612e-05
1205.31	-0.000274031	-0.000161435	1205.31	0.00106	-9.96032e-05
1205.79	-0.000270215	-0.000159503	1205.79	0.00105	-9.75838e-05
1206.28	-0.000267014	-0.000158899	1206.28	0.00105	-9.04141e-05
1206.76	-0.000263224	-0.000158989	1206.76	0.00106	-7.80393e-05
1207.24	-0.00025803	-0.000158879	1207.24	0.00107	-6.04008e-05
1207.72	-0.000250978	-0.000157538	1207.72	0.00108	-3.75461e-05
1208.2	-0.000241844	-0.000153979	1208.2	0.00111	-9.76669e-06
1208.69	-0.000230521	-0.000147579	1208.69	0.00114	2.23054e-05
1209.17	-0.000216926	-0.000138233	1209.17	0.00117	5.77543e-05
1209.65	-0.000200985	-0.000126451	1209.65	0.00121	9.55374e-05
1210.13	-0.000182654	-0.00011316	1210.13	0.00126	0.000134749
1210.62	-0.000161961	-9.94231e-05	1210.62	0.00131	0.000174739
1211.1	-0.000139025	-8.61263e-05	1211.1	0.00135	0.00021505
1211.58	-0.000114105	-7.38471e-05	1211.58	0.0014	0.00025514
1212.06	-8.76483e-05	-6.28229e-05	1212.06	0.00145	0.00029404
1212.54	-6.03376e-05	-5.31125e-05	1212.54	0.0015	0.000330149
1213.03	-3.31131e-05	-4.47254e-05	1213.03	0.00154	0.000361357
1213.51	-7.18955e-06	-3.7751e-05	1213.51	0.00158	0.000385457
1213.99	1.60282e-05	-3.22678e-05	1213.99	0.00162	0.000400821
1214.47	3.51036e-05	-2.8201e-05	1214.47	0.00166	0.000406985
1214.95	4.88185e-05	-2.51291e-05	1214.95	0.00169	0.000405011
1215.44	5.64395e-05	-2.22663e-05	1215.44	0.00172	0.000397372
1215.92	5.79813e-05	-1.85477e-05	1215.92	0.00175	0.000387473
1216.4	5.43519e-05	-1.28931e-05	1216.4	0.00178	0.000378886
1216.88	4.73581e-05	-4.43235e-06	1216.88	0.00181	0.000374733
1217.37	3.94665e-05	7.29722e-06	1217.37	0.00185	0.000377269
1217.85	3.34226e-05	2.23368e-05	1217.85	0.00188	0.00038784
1218.33	3.1728e-05	4.0402e-05	1218.33	0.00193	0.000407058
1218.81	3.61764e-05	6.11188e-05	1218.81	0.00197	0.000435058
1219.29	4.74695e-05	8.41637e-05	1219.29	0.00201	0.000471544
1219.78	6.51313e-05	0.000109403	1219.78	0.00206	0.000515718
1220.26	8.76165e-05	0.000136824	1220.26	0.00211	0.000566045
1220.74	0.000112756	0.000166458	1220.74	0.00215	0.000620171
1221.22	0.000138294	0.00019823	1221.22	0.0022	0.000675088
1221.7	0.000162493	0.000231933	1221.7	0.00224	0.000727664
1222.19	0.000184494	0.000267157	1222.19	0.00228	0.000775334
1222.67	0.000204424	0.000303298	1222.67	0.00232	0.000816778
1223.15	0.000223099	0.000339444	1223.15	0.00235	0.000852158
1223.63	0.000241498	0.000374307	1223.63	0.00239	0.00088289
1224.12	0.000260146	0.000406146	1224.12	0.00241	0.000910924
1224.6	0.000278679	0.000432865	1224.6	0.00244	0.000937819
1225.08	0.000295721	0.000452266	1225.08	0.00245	0.000963971
1225.56	0.000309245	0.000462575	1225.56	0.00247	0.000988366
1226.04	0.000317186	0.000462942	1226.04	0.00247	0.00101
1226.53	0.000318185	0.000453838	1226.53	0.00247	0.00102
1227.01	0.000312121	0.000437056	1227.01	0.00246	0.00103
1227.49	0.000300212	0.000415332	1227.49	0.00246	0.00103
1227.97	0.000284701	0.000391606	1227.97	0.00245	0.00102
1228.45	0.000268194	0.000368237	1228.45	0.00244	0.000999655
1228.94	0.000252933	0.000346384	1228.94	0.00244	0.000981952
1229.42	0.000240332	0.000325871	1229.42	0.00245	0.000965469
1229.9	0.000230863	0.000305476	1229.9	0.00246	0.000952745
1230.38	0.000224357	0.000283597	1230.38	0.00248	0.000945329
1230.86	0.000220486	0.000258924	1230.86	0.0025	0.000943712
1231.35	0.000219238	0.00023095	1231.35	0.00252	0.000947516
1231.83	0.000221099	0.00020005	1231.83	0.00254	0.000955761
1232.31	0.000226934	0.000167258	1232.31	0.00257	0.000967201
1232.79	0.000237567	0.000133793	1232.79	0.00259	0.000980512
1233.28	0.00025331	0.0001007	1233.28	0.00262	0.000994482
1233.76	0.000273619	6.8683e-05	1233.76	0.00265	0.00101
1234.24	0.000297028	3.82345e-05	1234.24	0.00269	0.00102
1234.72	0.000321373	9.87597e-06	1234.72	0.00274	0.00103
1235.2	0.000344202	-1.55795e-05	1235.2	0.00279	0.00104
1235.68	0.000363094	-3.7083e-05	1235.68	0.00284	0.00105
1236.17	0.000375981	-5.35407e-05	1236.17	0.0029	0.00106
1236.65	0.00038125	-6.42339e-05	1236.65	0.00295	0.00107
1237.13	0.000377873	-6.91254e-05	1237.13	0.00299	0.00107
1237.61	0.000365559	-6.90111e-05	1237.61	0.00303	0.00108
1238.1	0.000344993	-6.53574e-05	1238.1	0.00306	0.00107
1238.58	0.00031801	-5.99843e-05	1238.58	0.00308	0.00106
1239.06	0.000287605	-5.4621e-05	1239.06	0.00309	0.00105
1239.54	0.000257541	-5.06123e-05	1239.54	0.00311	0.00103
1240.03	0.000231743	-4.8687e-05	1240.03	0.00312	0.000999518
1240.51	0.000213397	-4.9007e-05	1240.51	0.00313	0.000969931
1240.99	0.000204301	-5.1147e-05	1240.99	0.00314	0.000939049
1241.47	0.00020449	-5.42474e-05	1241.47	0.00315	0.00090884
1241.95	0.000212537	-5.70342e-05	1241.95	0.00315	0.000881205
1242.43	0.000226247	-5.81143e-05	1242.43	0.00316	0.000857804
1242.92	0.000243589	-5.62033e-05	1242.92	0.00317	0.000839985
1243.4	0.000263326	-5.0544e-05	1243.4	0.00318	0.000828559
1243.88	0.000285182	-4.11228e-05	1243.88	0.00319	0.000823665
1244.36	0.000309355	-2.88575e-05	1244.36	0.00321	0.00082462
1244.85	0.000335728	-1.53385e-05	1244.85	0.00324	0.000829969
1245.33	0.000363095	-2.46627e-06	1245.33	0.00326	0.000837677
1245.81	0.000388903	8.22781e-06	1245.81	0.00329	0.000845513
1246.29	0.00040965	1.60959e-05	1246.29	0.00331	0.000851508
1246.77	0.000421895	2.1687e-05	1246.77	0.00333	0.000854358
1247.26	0.000423399	2.65268e-05	1247.26	0.00335	0.00085356
1247.74	0.000413981	3.26633e-05	1247.74	0.00337	0.000849358
1248.22	0.000395634	4.19355e-05	1248.22	0.00338	0.000842413
1248.7	0.000371963	5.55102e-05	1248.7	0.0034	0.000833539
1249.18	0.000347125	7.36658e-05	1249.18	0.00342	0.000823504
1249.67	0.000324838	9.6066e-05	1249.67	0.00345	0.000813004
1250.15	0.000307647	0.000122129	1250.15	0.00348	0.000802688
1250.63	0.000296862	0.000151486	1250.63	0.00351	0.00079323
1251.11	0.00029286	0.000184095	1251.11	0.00354	0.000785165
1251.6	0.000295654	0.000220116	1251.6	0.00358	0.000778687
1252.08	0.000305229	0.000259465	1252.08	0.00361	0.000773298
1252.56	0.000321542	0.000301363	1252.56	0.00365	0.000767671
1253.04	0.000344176	0.000344042	1253.04	0.00369	0.000759664
1253.52	0.000371975	0.000384942	1253.52	0.00373	0.000746813
1254.01	0.000402793	0.000421109	1254.01	0.00377	0.000726974
1254.49	0.000433702	0.000449995	1254.49	0.0038	0.000699093
1254.97	0.000461544	0.000470012	1254.97	0.00382	0.000663676
1255.45	0.000483696	0.000480985	1255.45	0.00384	0.000622916
1255.93	0.000498721	0.000484119	1255.93	0.00386	0.000580338
1256.42	0.000506751	0.000481811	1256.42	0.00388	0.00054012
1256.9	0.000509381	0.000477185	1256.9	0.0039	0.000506221
1257.38	0.000509251	0.000473625	1257.38	0.00391	0.000481588
1257.86	0.000509322	0.000474248	1257.86	0.00393	0.000467591
1258.35	0.000512204	0.000481552	1258.35	0.00395	0.000463946
1258.83	0.00051964	0.000497077	1258.83	0.00398	0.000468923
1259.31	0.000532293	0.000521345	1259.31	0.004	0.000479918
1259.79	0.000549739	0.00055378	1259.79	0.00402	0.000494086
1260.27	0.000570702	0.00059304	1260.27	0.00405	0.000509057
1260.76	0.00059344	0.000637375	1260.76	0.00408	0.000523455
1261.24	0.000616186	0.000685231	1261.24	0.00411	0.000537222
1261.72	0.000637662	0.000735734	1261.72	0.00414	0.000551558
1262.2	0.000657498	0.000789037	1262.2	0.00418	0.00056855
1262.68	0.000676393	0.00084614	1262.68	0.00422	0.000590432
1263.17	0.000696008	0.000908452	1263.17	0.00426	0.000618786
1263.65	0.000718436	0.000976925	1263.65	0.00431	0.000653784
1264.13	0.000745472	0.00105	1264.13	0.00435	0.00069386
1264.61	0.000777853	0.00113	1264.61	0.00439	0.00073589
1265.1	0.000814807	0.00121	1265.1	0.00441	0.000776003
1265.58	0.000854109	0.00129	1265.58	0.00444	0.000810604
1266.06	0.000892672	0.00136	1266.06	0.00445	0.000837351
1266.54	0.000927378	0.00141	1266.54	0.00445	0.000855571
1267.02	0.000955916	0.00146	1267.02	0.00444	0.000866152
1267.51	0.000977241	0.0015	1267.51	0.00444	0.000870845
1267.99	0.000991652	0.00153	1267.99	0.00443	0.000871396
1268.47	0.001	0.00155	1268.47	0.00443	0.00086874
1268.95	0.00101	0.00157	1268.95	0.00443	0.000862685
1269.43	0.00101	0.00159	1269.43	0.00444	0.000852075
1269.92	0.00101	0.00161	1269.92	0.00445	0.000835399
1270.4	0.00101	0.00164	1270.4	0.00445	0.000811477
1270.88	0.00101	0.00166	1270.88	0.00446	0.000779932
1271.36	0.00101	0.0017	1271.36	0.00446	0.000741229
1271.85	0.00101	0.00173	1271.85	0.00446	0.000696467
1272.33	0.00101	0.00177	1272.33	0.00446	0.000646929
1272.81	0.00102	0.0018	1272.81	0.00445	0.000593793
1273.29	0.00102	0.00183	1273.29	0.00444	0.000538015
1273.77	0.00103	0.00186	1273.77	0.00443	0.000480556
1274.26	0.00103	0.00188	1274.26	0.00443	0.000422698
1274.74	0.00104	0.0019	1274.74	0.00444	0.000366309
1275.22	0.00105	0.00192	1275.22	0.00445	0.000313728
1275.7	0.00107	0.00194	1275.7	0.00448	0.000267404
1276.18	0.00109	0.00196	1276.18	0.0045	0.000229279
1276.67	0.00112	0.00198	1276.67	0.00453	0.000200317
1277.15	0.00115	0.00199	1277.15	0.00455	0.000180309
1277.63	0.00119	0.002	1277.63	0.00456	0.000168058
1278.11	0.00124	0.002	1278.11	0.00457	0.000161762
1278.6	0.00128	0.00199	1278.6	0.00457	0.000159588
1279.08	0.00132	0.00198	1279.08	0.00456	0.00015996
1279.56	0.00136	0.00196	1279.56	0.00456	0.000161693
1280.04	0.0014	0.00194	1280.04	0.00455	0.000163745
1280.52	0.00143	0.00191	1280.52	0.00455	0.000164934
1281.01	0.00146	0.00189	1281.01	0.00456	0.000163706
1281.49	0.00149	0.00188	1281.49	0.00457	0.000158292
1281.97	0.00152	0.00186	1281.97	0.00457	0.000147103
1282.45	0.00154	0.00186	1282.45	0.00457	0.000129278
1282.93	0.00156	0.00186	1282.93	0.00455	0.000105091
1283.42	0.00157	0.00186	1283.42	0.00452	7.61565e-05
1283.9	0.00158	0.00187	1283.9	0.00446	4.51094e-05
1284.38	0.00159	0.00189	1284.38	0.00438	1.51287e-05
1284.86	0.0016	0.0019	1284.86	0.0043	-1.08426e-05
1285.34	0.0016	0.00191	1285.34	0.0042	-3.06619e-05
1285.83	0.0016	0.00191	1285.83	0.00411	-4.33029e-05
1286.31	0.00161	0.0019	1286.31	0.00402	-4.88542e-05
1286.79	0.00162	0.00188	1286.79	0.00394	-4.84069e-05
1287.27	0.00164	0.00185	1287.27	0.00387	-4.38905e-05
1287.76	0.00166	0.00181	1287.76	0.00381	-3.7949e-05
1288.24	0.00167	0.00176	1288.24	0.00376	-3.36689e-05
1288.72	0.00168	0.00171	1288.72	0.00371	-3.43476e-05
1289.2	0.00169	0.00166	1289.2	0.00367	-4.30421e-05
1289.68	0.00168	0.00161	1289.68	0.00363	-6.22768e-05
1290.17	0.00166	0.00156	1290.17	0.00359	-9.37381e-05
1290.65	0.00163	0.00151	1290.65	0.00355	-0.000138165
1291.13	0.00158	0.00146	1291.13	0.00351	-0.000195219
1291.61	0.00153	0.00141	1291.61	0.00348	-0.00026347
1292.09	0.00146	0.00136	1292.09	0.00345	-0.000340333
1292.58	0.00138	0.00132	1292.58	0.00343	-0.000422254
1293.06	0.0013	0.00128	1293.06	0.0034	-0.000505022
1293.54	0.00121	0.00124	1293.54	0.00338	-0.000584294
1294.02	0.00111	0.00121	1294.02	0.00335	-0.000656087
1294.51	0.00102	0.00118	1294.51	0.00333	-0.000717288
1294.99	0.000942912	0.00116	1294.99	0.00332	-0.000765851
1295.47	0.000881251	0.00115	1295.47	0.00331	-0.000800861
1295.95	0.000841658	0.00115	1295.95	0.00331	-0.000822286
1296.43	0.000826224	0.00116	1296.43	0.00332	-0.000830765
1296.91	0.000834026	0.00118	1296.91	0.00334	-0.000827268
1297.4	0.00086145	0.0012	1297.4	0.00336	-0.000813123
1297.88	0.000903202	0.00123	1297.88	0.00339	-0.000789975
1298.36	0.000953247	0.00125	1298.36	0.00341	-0.000759979
1298.84	0.00101	0.00128	1298.84	0.00343	-0.000725809
1299.33	0.00106	0.0013	1299.33	0.00344	-0.000690592
1299.81	0.0011	0.00131	1299.81	0.00346	-0.000657355
1300.29	0.00113	0.00133	1300.29	0.00347	-0.000628405
1300.77	0.00115	0.00133	1300.77	0.00348	-0.000604508
1301.25	0.00116	0.00133	1301.25	0.0035	-0.000584545
1301.74	0.00115	0.00132	1301.74	0.00352	-0.000565609
1302.22	0.00113	0.0013	1302.22	0.00354	-0.000543814
1302.7	0.00111	0.00128	1302.7	0.00356	-0.000515349
1303.18	0.00107	0.00126	1303.18	0.00359	-0.000477703
1303.66	0.00102	0.00124	1303.66	0.00363	-0.000430296
1304.15	0.000967981	0.00122	1304.15	0.00367	-0.000374587
1304.63	0.000912151	0.00122	1304.63	0.00371	-0.000313391
1305.11	0.000853693	0.00123	1305.11	0.00375	-0.000249856
1305.59	0.000794293	0.00124	1305.59	0.0038	-0.000186373
1306.08	0.000735867	0.00126	1306.08	0.00385	-0.000123972
1306.56	0.000680334	0.0013	1306.56	0.00391	-6.21894e-05
1307.04	0.000629038	0.00133	1307.04	0.00397	2.321e-07
1307.52	0.000582174	0.00138	1307.52	0.00404	6.44958e-05
1308	0.000538449	0.00142	1308	0.00411	0.000130808
1308.49	0.000495396	0.00145	1308.49	0.00418	0.000198086
1308.97	0.000450244	0.00148	1308.97	0.00425	0.000264123
1309.45	0.000401049	0.00149	1309.45	0.00432	0.000326329
1309.93	0.000347591	0.00149	1309.93	0.00438	0.000382474
1310.41	0.000291665	0.00148	1310.41	0.00443	0.000431365
1310.9	0.000236615	0.00147	1310.9	0.00447	0.000473124
1311.38	0.000186337	0.00145	1311.38	0.00451	0.000509191
1311.86	0.000143959	0.00143	1311.86	0.00456	0.000541951
1312.34	0.00011084	0.00141	1312.34	0.0046	0.000574286
1312.83	8.62373e-05	0.00138	1312.83	0.00466	0.000609049
1313.31	6.78172e-05	0.00134	1313.31	0.00473	0.000648665
1313.79	5.26323e-05	0.00129	1313.79	0.00482	0.000694648
1314.27	3.82329e-05	0.00124	1314.27	0.00492	0.00074729
1314.75	2.34843e-05	0.00118	1314.75	0.00504	0.000805454
1315.24	9.01324e-06	0.00112	1315.24	0.00517	0.000866965
1315.72	-3.17536e-06	0.00106	1315.72	0.0053	0.00092912
1316.2	-1.05877e-05	0.00102	1316.2	0.00543	0.000989414
1316.68	-1.14408e-05	0.000990721	1316.68	0.00555	0.00105
1317.16	-5.19016e-06	0.000972317	1317.16	0.00567	0.0011
1317.65	7.53918e-06	0.000961516	1317.65	0.00578	0.00114
1318.13	2.55145e-05	0.000953376	1318.13	0.00588	0.00119
1318.61	4.73115e-05	0.000943058	1318.61	0.00598	0.00123
1319.09	7.15036e-05	0.0009269	1319.09	0.00607	0.00127
1319.58	9.64939e-05	0.000902975	1319.58	0.00616	0.00131
1320.06	0.000120497	0.000871411	1320.06	0.00625	0.00134
1320.54	0.000141655	0.000834152	1320.54	0.00635	0.00138
1321.02	0.000158619	0.000794503	1321.02	0.00644	0.00141
1321.5	0.000171186	0.000756288	1321.5	0.00654	0.00144
1321.99	0.000180847	0.000723074	1321.99	0.00663	0.00147
1322.47	0.000190708	0.000697311	1322.47	0.00672	0.0015
1322.95	0.000204789	0.00067996	1322.95	0.0068	0.00154
1323.43	0.000226819	0.000670449	1323.43	0.00689	0.0016
1323.91	0.000259088	0.000667212	1323.91	0.00698	0.00166
1324.4	0.000301695	0.000668464	1324.4	0.00708	0.00173
1324.88	0.000352681	0.000673122	1324.88	0.00717	0.00182
1325.36	0.000408858	0.000681305	1325.36	0.00727	0.0019
1325.84	0.000467075	0.000694468	1325.84	0.00737	0.00199
1326.33	0.000525165	0.000714797	1326.33	0.00748	0.00208
1326.81	0.000582395	0.000744431	1326.81	0.00759	0.00217
1327.29	0.00063901	0.00078453	1327.29	0.0077	0.00226
1327.77	0.000695456	0.000834935	1327.77	0.00782	0.00235
1328.25	0.000751494	0.00089427	1328.25	0.00794	0.00244
1328.74	0.000805877	0.000960624	1328.74	0.00805	0.00253
1329.22	0.000856639	0.00103	1329.22	0.00816	0.00262
1329.7	0.000901936	0.00111	1329.7	0.00825	0.00272
1330.18	0.000940966	0.00119	1330.18	0.00834	0.00282
1330.66	0.000974553	0.00128	1330.66	0.00842	0.00293
1331.15	0.001	0.00137	1331.15	0.0085	0.00304
1331.63	0.00103	0.00148	1331.63	0.00859	0.00318
1332.11	0.00107	0.00159	1332.11	0.00869	0.00332
1332.59	0.0011	0.0017	1332.59	0.00881	0.00346
1333.08	0.00113	0.00182	1333.08	0.00894	0.0036
1333.56	0.00116	0.00193	1333.56	0.00908	0.00373
1334.04	0.00119	0.00204	1334.04	0.00922	0.00385
1334.52	0.0012	0.00215	1334.52	0.00936	0.00394
1335	0.00122	0.00224	1335	0.0095	0.00402
1335.48	0.00122	0.00234	1335.48	0.00962	0.00407
1335.97	0.00121	0.00243	1335.97	0.00973	0.00411
1336.45	0.0012	0.00251	1336.45	0.00983	0.00413
1336.93	0.00119	0.00259	1336.93	0.00993	0.00414
1337.41	0.00117	0.00267	1337.41	0.01001	0.00414
1337.9	0.00115	0.00275	1337.9	0.0101	0.00412
1338.38	0.00114	0.00283	1338.38	0.01018	0.00409
1338.86	0.00112	0.0029	1338.86	0.01025	0.00404
1339.34	0.00111	0.00298	1339.34	0.01032	0.00399
1339.82	0.00112	0.00307	1339.82	0.01039	0.00393
1340.31	0.00115	0.00316	1340.31	0.01045	0.00387
1340.79	0.0012	0.00325	1340.79	0.01051	0.00382
1341.27	0.00127	0.00335	1341.27	0.01056	0.00379
1341.75	0.00136	0.00346	1341.75	0.01061	0.00377
1342.23	0.00146	0.00357	1342.23	0.01066	0.00376
1342.72	0.00157	0.00369	1342.72	0.01071	0.00376
1343.2	0.00168	0.00381	1343.2	0.01075	0.00377
1343.68	0.00178	0.00393	1343.68	0.01079	0.00379
1344.16	0.00188	0.00404	1344.16	0.01082	0.00381
1344.65	0.00196	0.00415	1344.65	0.01083	0.00382
1345.13	0.00203	0.00424	1345.13	0.01084	0.00382
1345.61	0.00209	0.00432	1345.61	0.01082	0.00381
1346.09	0.00213	0.00439	1346.09	0.0108	0.00379
1346.57	0.00216	0.00446	1346.57	0.01076	0.00374
1347.06	0.00218	0.00453	1347.06	0.01071	0.00368
1347.54	0.00218	0.0046	1347.54	0.01066	0.0036
1348.02	0.00218	0.00468	1348.02	0.01061	0.00352
1348.5	0.00217	0.00477	1348.5	0.01055	0.00342
1348.98	0.00216	0.00486	1348.98	0.01049	0.00332
1349.47	0.00213	0.00496	1349.47	0.01042	0.00321
1349.95	0.0021	0.00505	1349.95	0.01035	0.0031
1350.43	0.00205	0.00514	1350.43	0.01027	0.00298
1350.91	0.002	0.00521	1350.91	0.01018	0.00286
1351.39	0.00195	0.00528	1351.39	0.01009	0.00274
1351.88	0.0019	0.00533	1351.88	0.01	0.00261
1352.36	0.00185	0.00536	1352.36	0.00992	0.00248
1352.84	0.0018	0.00539	1352.84	0.00984	0.00236
1353.32	0.00176	0.0054	1353.32	0.00976	0.00224
1353.81	0.00173	0.0054	1353.81	0.00969	0.00212
1354.29	0.0017	0.00539	1354.29	0.00962	0.00201
1354.77	0.00168	0.00536	1354.77	0.00955	0.0019
1355.25	0.00165	0.00532	1355.25	0.00948	0.0018
1355.73	0.00162	0.00527	1355.73	0.0094	0.00169
1356.22	0.00159	0.0052	1356.22	0.00931	0.00159
1356.7	0.00157	0.00513	1356.7	0.00921	0.00148
1357.18	0.00154	0.00506	1357.18	0.00912	0.00138
1357.66	0.00152	0.00498	1357.66	0.00902	0.00127
1358.14	0.00151	0.00491	1358.14	0.00892	0.00117
1358.63	0.00151	0.00485	1358.63	0.00883	0.00107
1359.11	0.00152	0.00478	1359.11	0.00875	0.000983852
1359.59	0.00153	0.00472	1359.59	0.00866	0.000900614
1360.07	0.00155	0.00466	1360.07	0.00858	0.000823733
1360.56	0.00156	0.00458	1360.56	0.00849	0.000751356
1361.04	0.00156	0.0045	1361.04	0.0084	0.000680912
1361.52	0.00153	0.0044	1361.52	0.00831	0.000609865
1362	0.00149	0.00429	1362	0.00821	0.000536398
1362.48	0.00143	0.00416	1362.48	0.0081	0.000460045
1362.97	0.00136	0.00404	1362.97	0.00798	0.000381927
1363.45	0.00128	0.00391	1363.45	0.00786	0.000304565
1363.93	0.0012	0.00378	1363.93	0.00775	0.000230951
1364.41	0.00113	0.00367	1364.41	0.00763	0.000163607
1364.89	0.00107	0.00356	1364.89	0.00752	0.000103824
1365.38	0.00102	0.00346	1365.38	0.00741	5.18258e-05
1365.86	0.000972191	0.00337	1365.86	0.00731	7.30404e-06
1366.34	0.000926702	0.00329	1366.34	0.00722	-2.97838e-05
1366.82	0.000880135	0.00322	1366.82	0.00713	-5.86345e-05
1367.31	0.000831042	0.00316	1367.31	0.00705	-7.71784e-05
1367.79	0.000779535	0.00311	1367.79	0.00697	-8.20107e-05
1368.27	0.000727271	0.00307	1368.27	0.00691	-6.86976e-05
1368.75	0.000676881	0.00304	1368.75	0.00685	-3.26918e-05
1369.23	0.000631068	0.00301	1369.23	0.00681	2.93502e-05
1369.72	0.000591449	0.003	1369.72	0.00678	0.000117964
1370.2	0.000557667	0.00298	1370.2	0.00677	0.000229871
1370.68	0.00052718	0.00296	1370.68	0.00677	0.000358201
1371.16	0.000496147	0.00293	1371.16	0.00678	0.000494491
1371.64	0.000460875	0.0029	1371.64	0.0068	0.000631377
1372.13	0.000419187	0.00288	1372.13	0.00681	0.000764915
1372.61	0.000371243	0.00285	1372.61	0.00681	0.000895555
1373.09	0.000319818	0.00284	1373.09	0.00682	0.00103
1373.57	0.000269872	0.00284	1373.57	0.00683	0.00117
1374.06	0.000227515	0.00286	1374.06	0.00684	0.00133
1374.54	0.000198209	0.0029	1374.54	0.00687	0.00151
1375.02	0.000185024	0.00296	1375.02	0.00692	0.00171
1375.5	0.000187633	0.00302	1375.5	0.00697	0.00194
1375.98	0.000202793	0.00309	1375.98	0.00704	0.00217
1376.47	0.000225928	0.00317	1376.47	0.00711	0.00242
1376.95	0.000252757	0.00325	1376.95	0.00718	0.00267
1377.43	0.000280203	0.00333	1377.43	0.00725	0.00292
1377.91	0.000306491	0.0034	1377.91	0.00732	0.00316
1378.39	0.000330693	0.00348	1378.39	0.00739	0.00341
1378.88	0.000352254	0.00356	1378.88	0.00746	0.00365
1379.36	0.000370703	0.00364	1379.36	0.00752	0.00388
1379.84	0.000385893	0.00371	1379.84	0.00759	0.00412
1380.32	0.000398194	0.00378	1380.32	0.00765	0.00434
1380.81	0.000408665	0.00385	1380.81	0.00771	0.00457
1381.29	0.000418757	0.00391	1381.29	0.00777	0.00478
1381.77	0.000429982	0.00398	1381.77	0.00782	0.00499
1382.25	0.000443697	0.00404	1382.25	0.00787	0.0052
1382.73	0.000460998	0.0041	1382.73	0.00791	0.0054
1383.22	0.000482629	0.00416	1383.22	0.00796	0.00559
1383.7	0.000509004	0.00422	1383.7	0.00801	0.00578
1384.18	0.000540382	0.00428	1384.18	0.00806	0.00597
1384.66	0.000577174	0.00435	1384.66	0.00812	0.00614
1385.14	0.000620229	0.00442	1385.14	0.00818	0.00631
1385.63	0.000670999	0.0045	1385.63	0.00825	0.00647
1386.11	0.000731196	0.00458	1386.11	0.00832	0.00663
1386.59	0.000802048	0.00468	1386.59	0.0084	0.00679
1387.07	0.000883254	0.00478	1387.07	0.00848	0.00696
1387.56	0.000972417	0.0049	1387.56	0.00857	0.00715
1388.04	0.00107	0.00502	1388.04	0.00867	0.00736
1388.52	0.00116	0.00515	1388.52	0.00878	0.0076
1389	0.00125	0.00527	1389	0.00889	0.00785
1389.48	0.00133	0.0054	1389.48	0.00902	0.00813
1389.96	0.0014	0.00552	1389.96	0.00915	0.00841
1390.45	0.00146	0.00563	1390.45	0.00928	0.00871
1390.93	0.00151	0.00574	1390.93	0.00941	0.00901
1391.41	0.00155	0.00585	1391.41	0.00955	0.0093
1391.89	0.00159	0.00595	1391.89	0.00967	0.00958
1392.38	0.00162	0.00606	1392.38	0.00979	0.00985
1392.86	0.00165	0.00617	1392.86	0.00991	0.01011
1393.34	0.00167	0.00628	1393.34	0.01003	0.01035
1393.82	0.0017	0.00641	1393.82	0.01015	0.01058
1394.31	0.00173	0.00653	1394.31	0.01028	0.0108
1394.79	0.00176	0.00666	1394.79	0.01041	0.01103
1395.27	0.00179	0.00678	1395.27	0.01054	0.01124
1395.75	0.00182	0.00689	1395.75	0.01067	0.01146
1396.23	0.00184	0.00699	1396.23	0.01079	0.01167
1396.71	0.00186	0.00708	1396.71	0.01091	0.01188
1397.2	0.00188	0.00715	1397.2	0.01104	0.01209
1397.68	0.00189	0.00721	1397.68	0.01116	0.0123
1398.16	0.00191	0.00726	1398.16	0.01128	0.01251
1398.64	0.00193	0.00729	1398.64	0.01141	0.01273
1399.13	0.00196	0.00732	1399.13	0.01154	0.01297
1399.61	0.002	0.00734	1399.61	0.01168	0.01321
1400.09	0.00204	0.00737	1400.09	0.01181	0.01346
1400.57	0.00209	0.00739	1400.57	0.01194	0.0137
1401.05	0.00213	0.00742	1401.05	0.01206	0.01395
1401.54	0.00217	0.00745	1401.54	0.01217	0.01418
1402.02	0.00221	0.00748	1402.02	0.01227	0.0144
1402.5	0.00224	0.00753	1402.5	0.01236	0.01462
1402.98	0.00226	0.00758	1402.98	0.01245	0.01482
1403.46	0.00228	0.00764	1403.46	0.01254	0.01502
1403.95	0.0023	0.0077	1403.95	0.01263	0.01521
1404.43	0.00231	0.00777	1404.43	0.01272	0.01538
1404.91	0.00231	0.00782	1404.91	0.0128	0.01554
1405.39	0.00231	0.00787	1405.39	0.01289	0.01569
1405.88	0.00229	0.00791	1405.88	0.01297	0.01583
1406.36	0.00226	0.00794	1406.36	0.01304	0.01597
1406.84	0.00223	0.00795	1406.84	0.01311	0.0161
1407.32	0.00218	0.00794	1407.32	0.01316	0.01623
1407.8	0.00213	0.00793	1407.8	0.01321	0.01636
1408.29	0.00208	0.00792	1408.29	0.01326	0.01649
1408.77	0.00202	0.0079	1408.77	0.0133	0.01662
1409.25	0.00196	0.00789	1409.25	0.01335	0.01675
1409.73	0.0019	0.00788	1409.73	0.01341	0.01689
1410.21	0.00185	0.00789	1410.21	0.01347	0.01704
1410.7	0.00181	0.00791	1410.7	0.01354	0.0172
1411.18	0.00178	0.00795	1411.18	0.01362	0.01736
1411.66	0.00176	0.00801	1411.66	0.01369	0.01754
1412.14	0.00174	0.00807	1412.14	0.01376	0.01772
1412.62	0.00172	0.00813	1412.62	0.01383	0.01791
1413.11	0.0017	0.0082	1413.11	0.0139	0.0181
1413.59	0.00167	0.00825	1413.59	0.01396	0.01828
1414.07	0.00164	0.0083	1414.07	0.01403	0.01846
1414.55	0.00161	0.00835	1414.55	0.01409	0.01864
1415.04	0.00159	0.00839	1415.04	0.01415	0.01881
1415.52	0.00157	0.00843	1415.52	0.01422	0.01898
1416	0.00156	0.00846	1416	0.01429	0.01915
1416.48	0.00156	0.00849	1416.48	0.01436	0.01931
1416.96	0.00156	0.00852	1416.96	0.01442	0.01946
1417.45	0.00157	0.00855	1417.45	0.01447	0.01961
1417.93	0.00158	0.00857	1417.93	0.01452	0.01974
1418.41	0.00159	0.0086	1418.41	0.01454	0.01986
1418.89	0.0016	0.00862	1418.89	0.01456	0.01998
1419.38	0.00162	0.00865	1419.38	0.01457	0.02009
1419.86	0.00164	0.00869	1419.86	0.01457	0.02021
1420.34	0.00166	0.00873	1420.34	0.01458	0.02034
1420.82	0.0017	0.00879	1420.82	0.0146	0.02047
1421.3	0.00174	0.00885	1421.3	0.01464	0.02062
1421.79	0.00178	0.00891	1421.79	0.01469	0.02078
1422.27	0.00183	0.00897	1422.27	0.01475	0.02094
1422.75	0.00187	0.00904	1422.75	0.01482	0.02109
1423.23	0.00191	0.0091	1423.23	0.0149	0.02124
1423.71	0.00193	0.00915	1423.71	0.01497	0.02138
1424.2	0.00195	0.0092	1424.2	0.01504	0.0215
1424.68	0.00195	0.00924	1424.68	0.0151	0.02162
1425.16	0.00194	0.00929	1425.16	0.01516	0.02172
1425.64	0.00193	0.00932	1425.64	0.01521	0.02182
1426.12	0.00191	0.00936	1426.12	0.01525	0.02191
1426.61	0.0019	0.00939	1426.61	0.0153	0.02199
1427.09	0.00188	0.00943	1427.09	0.01533	0.02207
1427.57	0.00187	0.00947	1427.57	0.01537	0.02215
1428.05	0.00186	0.0095	1428.05	0.0154	0.02221
1428.54	0.00185	0.00954	1428.54	0.01544	0.02227
1429.02	0.00185	0.00958	1429.02	0.01547	0.02232
1429.5	0.00185	0.00961	1429.5	0.0155	0.02236
1429.98	0.00184	0.00963	1429.98	0.01553	0.02239
1430.46	0.00183	0.00964	1430.46	0.01557	0.02242
1430.95	0.00181	0.00965	1430.95	0.01561	0.02245
1431.43	0.00179	0.00964	1431.43	0.01567	0.02249
1431.91	0.00178	0.00964	1431.91	0.01575	0.02255
1432.39	0.00177	0.00963	1432.39	0.01586	0.02261
1432.88	0.00176	0.00963	1432.88	0.01599	0.02268
1433.36	0.00177	0.00964	1433.36	0.01613	0.02274
1433.84	0.00179	0.00967	1433.84	0.01626	0.02277
1434.32	0.00181	0.00969	1434.32	0.01636	0.02277
1434.8	0.00184	0.00972	1434.8	0.01645	0.02275
1435.29	0.00186	0.00974	1435.29	0.01651	0.0227
1435.77	0.00189	0.00975	1435.77	0.01655	0.02264
1436.25	0.00191	0.00976	1436.25	0.01658	0.02257
1436.73	0.00194	0.00976	1436.73	0.0166	0.0225
1437.21	0.00196	0.00975	1437.21	0.01661	0.02242
1437.7	0.00197	0.00974	1437.7	0.01662	0.02234
1438.18	0.00199	0.00973	1438.18	0.01663	0.02224
1438.66	0.002	0.00971	1438.66	0.01662	0.02214
1439.14	0.00202	0.00968	1439.14	0.01662	0.02202
1439.62	0.00202	0.00964	1439.62	0.01661	0.02189
1440.11	0.00203	0.0096	1440.11	0.0166	0.02175
1440.59	0.00204	0.00954	1440.59	0.01658	0.02159
1441.07	0.00205	0.00948	1441.07	0.01655	0.02143
1441.55	0.00206	0.0094	1441.55	0.01651	0.02126
1442.04	0.00206	0.00932	1442.04	0.01646	0.02107
1442.52	0.00207	0.00922	1442.52	0.01639	0.02088
1443	0.00207	0.00913	1443	0.01631	0.02069
1443.48	0.00207	0.00904	1443.48	0.01622	0.02049
1443.96	0.00206	0.00895	1443.96	0.01612	0.02028
1444.44	0.00205	0.00887	1444.44	0.01602	0.02007
1444.93	0.00205	0.0088	1444.93	0.01591	0.01985
1445.41	0.00205	0.00872	1445.41	0.0158	0.01964
1445.89	0.00206	0.00864	1445.89	0.01568	0.01942
1446.37	0.00207	0.00855	1446.37	0.01556	0.01921
1446.86	0.00208	0.00845	1446.86	0.01543	0.01899
1447.34	0.0021	0.00834	1447.34	0.01529	0.01877
1447.82	0.00211	0.00823	1447.82	0.01516	0.01854
1448.3	0.00213	0.00811	1448.3	0.01502	0.01832
1448.79	0.00213	0.00799	1448.79	0.01488	0.01808
1449.27	0.00213	0.00789	1449.27	0.01475	0.01784
1449.75	0.00212	0.00779	1449.75	0.01461	0.01758
1450.23	0.0021	0.00771	1450.23	0.01448	0.01731
1450.71	0.00209	0.00763	1450.71	0.01434	0.01703
1451.19	0.00207	0.00755	1451.19	0.0142	0.01674
1451.68	0.00206	0.00748	1451.68	0.01404	0.01643
1452.16	0.00204	0.0074	1452.16	0.01388	0.01611
1452.64	0.00203	0.00732	1452.64	0.01369	0.01579
1453.12	0.00202	0.00724	1453.12	0.0135	0.01546
1453.61	0.002	0.00715	1453.61	0.01328	0.01513
1454.09	0.00199	0.00706	1454.09	0.01306	0.01481
1454.57	0.00197	0.00697	1454.57	0.01283	0.01449
1455.05	0.00195	0.00687	1455.05	0.0126	0.01418
1455.53	0.00193	0.00678	1455.53	0.01237	0.01388
1456.02	0.0019	0.00669	1456.02	0.01216	0.01358
1456.5	0.00187	0.00659	1456.5	0.01194	0.0133
1456.98	0.00185	0.00651	1456.98	0.01174	0.01302
1457.46	0.00183	0.00642	1457.46	0.01154	0.01275
1457.94	0.00181	0.00634	1457.94	0.01135	0.01249
1458.43	0.0018	0.00626	1458.43	0.01116	0.01224
1458.91	0.00181	0.00619	1458.91	0.01097	0.012
1459.39	0.00181	0.00611	1459.39	0.01079	0.01176
1459.87	0.00183	0.00604	1459.87	0.01061	0.01152
1460.36	0.00186	0.00597	1460.36	0.01043	0.01128
1460.84	0.0019	0.0059	1460.84	0.01026	0.01104
1461.32	0.00195	0.00584	1461.32	0.0101	0.01081
1461.8	0.002	0.00578	1461.8	0.00994	0.01059
1462.28	0.00206	0.00573	1462.28	0.0098	0.01038
1462.77	0.00212	0.00568	1462.77	0.00966	0.01018
1463.25	0.00216	0.00563	1463.25	0.00953	0.01
1463.73	0.00219	0.00558	1463.73	0.00941	0.00982
1464.21	0.00221	0.00551	1464.21	0.0093	0.00966
1464.69	0.00221	0.00544	1464.69	0.0092	0.0095
1465.18	0.0022	0.00536	1465.18	0.00911	0.00934
1465.66	0.00218	0.00528	1465.66	0.00902	0.00918
1466.14	0.00215	0.00519	1466.14	0.00893	0.00902
1466.62	0.00212	0.0051	1466.62	0.00883	0.00886
1467.11	0.0021	0.00501	1467.11	0.00873	0.0087
1467.59	0.00207	0.00492	1467.59	0.00863	0.00854
1468.07	0.00205	0.00484	1468.07	0.00854	0.0084
1468.55	0.00203	0.00476	1468.55	0.00845	0.00826
1469.03	0.00201	0.00468	1469.03	0.00837	0.00813
1469.52	0.002	0.00462	1469.52	0.0083	0.00801
1470	0.00199	0.00456	1470	0.00824	0.00791
1470.48	0.00198	0.00451	1470.48	0.00818	0.00782
1470.96	0.00198	0.00447	1470.96	0.00814	0.00775
1471.44	0.00197	0.00443	1471.44	0.0081	0.00768
1471.93	0.00197	0.00439	1471.93	0.00806	0.00763
1472.41	0.00196	0.00436	1472.41	0.00803	0.00759
1472.89	0.00195	0.00433	1472.89	0.00799	0.00757
1473.37	0.00195	0.00431	1473.37	0.00795	0.00755
1473.86	0.00194	0.00429	1473.86	0.00791	0.00753
1474.34	0.00194	0.00428	1474.34	0.00787	0.00753
1474.82	0.00194	0.00427	1474.82	0.00783	0.00754
1475.3	0.00195	0.00426	1475.3	0.00779	0.00755
1475.78	0.00195	0.00427	1475.78	0.00776	0.00756
1476.27	0.00197	0.00427	1476.27	0.00772	0.00758
1476.75	0.00198	0.00428	1476.75	0.00769	0.00761
1477.23	0.00201	0.00429	1477.23	0.00766	0.00764
1477.71	0.00204	0.0043	1477.71	0.00764	0.00768
1478.19	0.00208	0.00432	1478.19	0.00763	0.00772
1478.68	0.00212	0.00435	1478.68	0.00763	0.00777
1479.16	0.00218	0.00439	1479.16	0.00764	0.00782
1479.64	0.00224	0.00444	1479.64	0.00766	0.00788
1480.12	0.00231	0.00449	1480.12	0.00768	0.00793
1480.61	0.00239	0.00456	1480.61	0.00769	0.00796
1481.09	0.00246	0.00462	1481.09	0.00769	0.00798
1481.57	0.00252	0.00467	1481.57	0.00768	0.008
1482.05	0.00257	0.00471	1482.05	0.00766	0.00804
1482.53	0.0026	0.00474	1482.53	0.00767	0.0081
1483.02	0.00262	0.00477	1483.02	0.0077	0.00819
1483.5	0.00265	0.00481	1483.5	0.00776	0.00828
1483.98	0.00268	0.00484	1483.98	0.00782	0.00836
1484.46	0.00271	0.00488	1484.46	0.00788	0.00843
1484.94	0.00275	0.00492	1484.94	0.00794	0.0085
1485.43	0.00279	0.00496	1485.43	0.008	0.00856
1485.91	0.00284	0.005	1485.91	0.00804	0.00862
1486.39	0.00288	0.00504	1486.39	0.00808	0.00867
1486.87	0.00293	0.00508	1486.87	0.00811	0.00873
1487.36	0.00298	0.00512	1487.36	0.00812	0.00878
1487.84	0.00302	0.00516	1487.84	0.00812	0.00883
1488.32	0.00307	0.0052	1488.32	0.00811	0.00888
1488.8	0.00312	0.00524	1488.8	0.00809	0.00893
1489.28	0.00317	0.00528	1489.28	0.00806	0.00897
1489.77	0.00321	0.00531	1489.77	0.00803	0.00902
1490.25	0.00325	0.00535	1490.25	0.00801	0.00907
1490.73	0.00329	0.00539	1490.73	0.00801	0.00914
1491.21	0.00333	0.00542	1491.21	0.00801	0.00921
1491.69	0.00337	0.00545	1491.69	0.00804	0.00931
1492.18	0.0034	0.00548	1492.18	0.00808	0.00942
1492.66	0.00343	0.0055	1492.66	0.00813	0.00955
1493.14	0.00345	0.00553	1493.14	0.00818	0.0097
1493.62	0.00345	0.00555	1493.62	0.00824	0.00985
1494.1	0.00344	0.00556	1494.1	0.00829	0.01
1494.59	0.00342	0.00559	1494.59	0.00834	0.01016
1495.07	0.00339	0.00561	1495.07	0.00839	0.01032
1495.55	0.00334	0.00565	1495.55	0.00844	0.01047
1496.03	0.00328	0.0057	1496.03	0.0085	0.01062
1496.52	0.00322	0.00576	1496.52	0.00856	0.01076
1497	0.00315	0.00584	1497	0.00862	0.01089
1497.48	0.00309	0.00592	1497.48	0.00867	0.011
1497.96	0.00305	0.006	1497.96	0.0087	0.01109
1498.44	0.00301	0.00606	1498.44	0.00871	0.01115
1498.93	0.00299	0.00612	1498.93	0.0087	0.01121
1499.41	0.00297	0.00617	1499.41	0.00867	0.01125
1499.89	0.00295	0.0062	1499.89	0.00863	0.0113
1500.37	0.00293	0.00622	1500.37	0.00859	0.01134
1500.85	0.00292	0.00624	1500.85	0.00856	0.01139
1501.34	0.00291	0.00626	1501.34	0.00853	0.01145
1501.82	0.0029	0.00627	1501.82	0.00852	0.01151
1502.3	0.0029	0.00629	1502.3	0.00852	0.01159
1502.78	0.0029	0.00631	1502.78	0.00852	0.01166
1503.27	0.0029	0.00633	1503.27	0.00853	0.01175
1503.75	0.00291	0.00636	1503.75	0.00854	0.01183
1504.23	0.00293	0.00639	1504.23	0.00855	0.01192
1504.71	0.00295	0.00643	1504.71	0.00856	0.01201
1505.19	0.00297	0.00648	1505.19	0.00857	0.0121
1505.67	0.003	0.00653	1505.67	0.00858	0.0122
1506.16	0.00303	0.00657	1506.16	0.00859	0.01231
1506.64	0.00306	0.00662	1506.64	0.00862	0.01242
1507.12	0.00308	0.00665	1507.12	0.00866	0.01254
1507.6	0.00309	0.00668	1507.6	0.00872	0.01266
1508.09	0.0031	0.0067	1508.09	0.0088	0.0128
1508.57	0.00309	0.00672	1508.57	0.00889	0.01294
1509.05	0.00308	0.00674	1509.05	0.00899	0.01309
1509.53	0.00305	0.00676	1509.53	0.0091	0.01324
1510.01	0.00301	0.00678	1510.01	0.0092	0.01339
1510.5	0.00296	0.00682	1510.5	0.00929	0.01352
1510.98	0.0029	0.00686	1510.98	0.00937	0.01364
1511.46	0.00283	0.00691	1511.46	0.00944	0.01376
1511.94	0.00276	0.00696	1511.94	0.0095	0.01386
1512.42	0.0027	0.00702	1512.42	0.00956	0.01396
1512.91	0.00264	0.00709	1512.91	0.0096	0.01406
1513.39	0.00259	0.00716	1513.39	0.00965	0.01416
1513.87	0.00254	0.00723	1513.87	0.00968	0.01426
1514.35	0.00251	0.0073	1514.35	0.00972	0.01437
1514.84	0.00247	0.00737	1514.84	0.00977	0.0145
1515.32	0.00243	0.00743	1515.32	0.00983	0.01464
1515.8	0.00238	0.0075	1515.8	0.00988	0.01479
1516.28	0.00234	0.00756	1516.28	0.00993	0.01494
1516.76	0.0023	0.00764	1516.76	0.00996	0.01509
1517.25	0.00227	0.00774	1517.25	0.00996	0.01524
1517.73	0.00225	0.00785	1517.73	0.00995	0.01537
1518.21	0.00223	0.00798	1518.21	0.00992	0.01549
1518.69	0.00223	0.00811	1518.69	0.00987	0.0156
1519.17	0.00223	0.00826	1519.17	0.00981	0.01569
1519.66	0.00225	0.00841	1519.66	0.00973	0.01576
1520.14	0.00228	0.00856	1520.14	0.00962	0.0158
1520.62	0.00231	0.0087	1520.62	0.00949	0.0158
1521.1	0.00235	0.00885	1521.1	0.00934	0.01578
1521.59	0.00239	0.00899	1521.59	0.00918	0.01574
1522.07	0.00243	0.00912	1522.07	0.00902	0.01568
1522.55	0.00246	0.00925	1522.55	0.00885	0.01562
1523.03	0.00248	0.00937	1523.03	0.00869	0.01555
1523.51	0.00249	0.00949	1523.51	0.00854	0.01549
1524	0.0025	0.0096	1524	0.0084	0.01544
1524.48	0.00249	0.0097	1524.48	0.00828	0.01541
1524.96	0.00248	0.00981	1524.96	0.00818	0.01539
1525.44	0.00246	0.0099	1525.44	0.0081	0.01539
1525.92	0.00245	0.01	1525.92	0.00805	0.01541
1526.41	0.00242	0.01009	1526.41	0.00802	0.01545
1526.89	0.0024	0.01019	1526.89	0.008	0.0155
1527.37	0.00237	0.01028	1527.37	0.008	0.01556
1527.85	0.00234	0.01038	1527.85	0.00802	0.01563
1528.34	0.0023	0.01047	1528.34	0.00805	0.01571
1528.82	0.00226	0.01057	1528.82	0.0081	0.01579
1529.3	0.00223	0.01068	1529.3	0.00816	0.01588
1529.78	0.0022	0.01079	1529.78	0.00823	0.01596
1530.26	0.00217	0.01091	1530.26	0.0083	0.01602
1530.75	0.00216	0.01104	1530.75	0.00837	0.01606
1531.23	0.00216	0.01118	1531.23	0.00841	0.01606
1531.71	0.00217	0.01131	1531.71	0.00844	0.01604
1532.19	0.00218	0.01143	1532.19	0.00844	0.01603
1532.67	0.00218	0.01155	1532.67	0.00844	0.01602
1533.16	0.00219	0.01166	1533.16	0.00844	0.01603
1533.64	0.00219	0.01179	1533.64	0.00845	0.01606
1534.12	0.0022	0.01194	1534.12	0.00849	0.01613
1534.6	0.00223	0.01213	1534.6	0.00855	0.01623
1535.09	0.00226	0.01234	1535.09	0.00864	0.01637
1535.57	0.00229	0.01256	1535.57	0.00873	0.0165
1536.05	0.00231	0.01275	1536.05	0.00881	0.01664
1536.53	0.00231	0.01291	1536.53	0.0089	0.01676
1537.01	0.00231	0.01305	1537.01	0.00898	0.01688
1537.49	0.00229	0.01317	1537.49	0.00905	0.01699
1537.98	0.00226	0.01328	1537.98	0.00913	0.01711
1538.46	0.00223	0.01337	1538.46	0.00921	0.01723
1538.94	0.00219	0.01345	1538.94	0.00928	0.01735
1539.42	0.00214	0.01353	1539.42	0.00936	0.01747
1539.91	0.00208	0.0136	1539.91	0.00942	0.01759
1540.39	0.00202	0.01367	1540.39	0.00948	0.01771
1540.87	0.00195	0.01374	1540.87	0.00953	0.01782
1541.35	0.00189	0.0138	1541.35	0.00958	0.01791
1541.84	0.00182	0.01386	1541.84	0.00962	0.01799
1542.32	0.00176	0.01391	1542.32	0.00967	0.01806
1542.8	0.00171	0.01396	1542.8	0.00972	0.01812
1543.28	0.00166	0.014	1543.28	0.00978	0.01818
1543.76	0.00162	0.01403	1543.76	0.00984	0.01824
1544.24	0.0016	0.01406	1544.24	0.0099	0.01828
1544.73	0.00158	0.01407	1544.73	0.00995	0.01833
1545.21	0.00157	0.01407	1545.21	0.00999	0.01836
1545.69	0.00156	0.01406	1545.69	0.01002	0.01838
1546.17	0.00156	0.01404	1546.17	0.01002	0.0184
1546.66	0.00155	0.01401	1546.66	0.01002	0.01841
1547.14	0.00154	0.01397	1547.14	0.01003	0.01843
1547.62	0.00153	0.01393	1547.62	0.01005	0.01845
1548.1	0.00153	0.01389	1548.1	0.01007	0.01847
1548.58	0.00152	0.01385	1548.58	0.01011	0.01851
1549.07	0.00151	0.0138	1549.07	0.01016	0.01855
1549.55	0.00151	0.01375	1549.55	0.01023	0.0186
1550.03	0.0015	0.01371	1550.03	0.0103	0.01865
1550.51	0.0015	0.01366	1550.51	0.01039	0.01871
1550.99	0.0015	0.01362	1550.99	0.01048	0.01878
1551.48	0.00149	0.01357	1551.48	0.01059	0.01886
1551.96	0.00149	0.01352	1551.96	0.01071	0.01895
1552.44	0.00148	0.01347	1552.44	0.01083	0.01904
1552.92	0.00148	0.01341	1552.92	0.01096	0.01913
1553.41	0.00147	0.01334	1553.41	0.01108	0.01923
1553.89	0.00146	0.01328	1553.89	0.0112	0.01933
1554.37	0.00145	0.01321	1554.37	0.01132	0.01943
1554.85	0.00142	0.01314	1554.85	0.01144	0.01953
1555.33	0.0014	0.01308	1555.33	0.01156	0.01962
1555.82	0.00136	0.01302	1555.82	0.01167	0.01971
1556.3	0.00132	0.01297	1556.3	0.01177	0.0198
1556.78	0.00127	0.01292	1556.78	0.01185	0.01987
1557.26	0.00122	0.01288	1557.26	0.01192	0.01994
1557.74	0.00117	0.01285	1557.74	0.01198	0.01999
1558.23	0.00112	0.0128	1558.23	0.01202	0.02004
1558.71	0.00107	0.01275	1558.71	0.01206	0.02008
1559.19	0.00103	0.01269	1559.19	0.0121	0.02011
1559.67	0.000996675	0.01262	1559.67	0.01214	0.02014
1560.15	0.00096567	0.01253	1560.15	0.01217	0.02016
1560.64	0.000939276	0.01244	1560.64	0.0122	0.02018
1561.12	0.000917767	0.01234	1561.12	0.01222	0.02018
1561.6	0.000901583	0.01224	1561.6	0.01222	0.02016
1562.08	0.000891134	0.01213	1562.08	0.0122	0.02014
1562.57	0.000886647	0.01202	1562.57	0.01216	0.02009
1563.05	0.000888316	0.01192	1563.05	0.0121	0.02003
1563.53	0.000896418	0.01182	1563.53	0.012	0.01995
1564.01	0.000911166	0.01174	1564.01	0.01188	0.01984
1564.49	0.000931845	0.01167	1564.49	0.01174	0.01972
1564.98	0.000956167	0.0116	1564.98	0.0116	0.01958
1565.46	0.000981219	0.01154	1565.46	0.01147	0.01943
1565.94	0.00101	0.01147	1565.94	0.01135	0.01927
1566.42	0.00103	0.01138	1566.42	0.01124	0.0191
1566.9	0.00105	0.01129	1566.9	0.01114	0.01893
1567.39	0.00106	0.01119	1567.39	0.01104	0.01876
1567.87	0.00107	0.01109	1567.87	0.01095	0.01858
1568.35	0.00106	0.01097	1568.35	0.01087	0.01842
1568.83	0.00105	0.01086	1568.83	0.0108	0.01826
1569.32	0.00103	0.01073	1569.32	0.01074	0.01812
1569.8	0.000996129	0.0106	1569.8	0.0107	0.018
1570.28	0.000958191	0.01047	1570.28	0.01067	0.01789
1570.76	0.000915842	0.01034	1570.76	0.01066	0.0178
1571.24	0.000870797	0.01021	1571.24	0.01066	0.01772
1571.73	0.000824543	0.01007	1571.73	0.01068	0.01764
1572.21	0.000778456	0.00994	1572.21	0.0107	0.01757
1572.69	0.000733895	0.0098	1572.69	0.01072	0.01749
1573.17	0.000692054	0.00967	1573.17	0.01074	0.01742
1573.65	0.000653726	0.00954	1573.65	0.01077	0.01734
1574.14	0.00061912	0.00941	1574.14	0.01079	0.01725
1574.62	0.000587959	0.00928	1574.62	0.0108	0.01716
1575.1	0.000559845	0.00916	1575.1	0.01082	0.01707
1575.58	0.000534652	0.00905	1575.58	0.01084	0.01698
1576.07	0.000512629	0.00893	1576.07	0.01085	0.01689
1576.55	0.000494358	0.00883	1576.55	0.01087	0.0168
1577.03	0.000480555	0.00873	1577.03	0.01088	0.01671
1577.51	0.000471924	0.00864	1577.51	0.01089	0.01661
1577.99	0.000468921	0.00856	1577.99	0.0109	0.01652
1578.48	0.000471687	0.00848	1578.48	0.01091	0.01642
1578.96	0.000479979	0.00842	1578.96	0.0109	0.01632
1579.44	0.000493327	0.00836	1579.44	0.01089	0.01623
1579.92	0.000511196	0.00831	1579.92	0.01088	0.01613
1580.4	0.000533143	0.00827	1580.4	0.01087	0.01605
1580.89	0.000558786	0.00824	1580.89	0.01087	0.01597
1581.37	0.000587549	0.00822	1581.37	0.01086	0.01589
1581.85	0.000617925	0.0082	1581.85	0.01086	0.01582
1582.33	0.000646148	0.00817	1582.33	0.01085	0.01575
1582.82	0.00066508	0.00812	1582.82	0.01082	0.01566
1583.3	0.000667647	0.00803	1583.3	0.01077	0.01553
1583.78	0.000655366	0.0079	1583.78	0.01071	0.01538
1584.26	0.000637034	0.00775	1584.26	0.01063	0.01521
1584.74	0.000619007	0.0076	1584.74	0.01056	0.01505
1585.23	0.000603121	0.00747	1585.23	0.0105	0.0149
1585.71	0.000588901	0.00734	1585.71	0.01044	0.01474
1586.19	0.000575228	0.00722	1586.19	0.01039	0.01459
1586.67	0.000560996	0.0071	1586.67	0.01034	0.01444
1587.15	0.000545326	0.00698	1587.15	0.0103	0.01429
1587.64	0.000527565	0.00687	1587.64	0.01026	0.01413
1588.12	0.000507287	0.00676	1588.12	0.01022	0.01396
1588.6	0.000484247	0.00664	1588.6	0.01019	0.0138
1589.08	0.000458361	0.00653	1589.08	0.01016	0.01363
1589.57	0.0004296	0.0064	1589.57	0.01012	0.01346
1590.05	0.000397942	0.00628	1590.05	0.0101	0.0133
1590.53	0.000363412	0.00615	1590.53	0.01008	0.01314
1591.01	0.000326383	0.00603	1591.01	0.01006	0.01299
1591.49	0.000288	0.0059	1591.49	0.01005	0.01284
1591.98	0.000250621	0.00579	1591.98	0.01003	0.01271
1592.46	0.000217634	0.00567	1592.46	0.01001	0.01257
1592.94	0.000192424	0.00557	1592.94	0.00997	0.01243
1593.42	0.000176929	0.00547	1593.42	0.00991	0.01228
1593.9	0.000171026	0.00538	1593.9	0.00983	0.01212
1594.39	0.000172876	0.0053	1594.39	0.00974	0.01194
1594.87	0.000180053	0.00522	1594.87	0.00965	0.01176
1595.35	0.00019048	0.00515	1595.35	0.00957	0.01157
1595.83	0.000202773	0.00508	1595.83	0.00949	0.01139
1596.32	0.000215994	0.00501	1596.32	0.00941	0.0112
1596.8	0.000229327	0.00495	1596.8	0.00934	0.01102
1597.28	0.000241809	0.00489	1597.28	0.00927	0.01085
1597.76	0.000252345	0.00484	1597.76	0.0092	0.01068
1598.24	0.000259966	0.00479	1598.24	0.00913	0.01052
1598.72	0.000264356	0.00474	1598.72	0.00905	0.01035
1599.21	0.000266118	0.00468	1599.21	0.00895	0.01018
1599.69	0.000266537	0.00462	1599.69	0.00884	0.01
1600.17	0.00026691	0.00455	1600.17	0.0087	0.00982
1600.65	0.000268224	0.00447	1600.65	0.00854	0.00963
1601.14	0.000271187	0.00439	1601.14	0.00838	0.00943
1601.62	0.000276293	0.00431	1601.62	0.00823	0.00924
1602.1	0.00028366	0.00423	1602.1	0.00807	0.00906
1602.58	0.000293047	0.00416	1602.58	0.00793	0.00888
1603.06	0.000304057	0.00408	1603.06	0.0078	0.0087
1603.55	0.000316519	0.00401	1603.55	0.00767	0.00854
1604.03	0.000330705	0.00394	1604.03	0.00754	0.00837
1604.51	0.000347256	0.00387	1604.51	0.00741	0.0082
1604.99	0.000366804	0.0038	1604.99	0.00728	0.00804
1605.47	0.000389609	0.00375	1605.47	0.00714	0.00787
1605.96	0.00041547	0.00369	1605.96	0.00701	0.0077
1606.44	0.000443943	0.00364	1606.44	0.00687	0.00754
1606.92	0.000474581	0.0036	1606.92	0.00674	0.00738
1607.4	0.000507096	0.00356	1607.4	0.00661	0.00722
1607.89	0.000541243	0.00353	1607.89	0.00649	0.00707
1608.37	0.000576574	0.0035	1608.37	0.00638	0.00692
1608.85	0.000612117	0.00348	1608.85	0.00627	0.00679
1609.33	0.000646171	0.00346	1609.33	0.00617	0.00666
1609.81	0.000676262	0.00344	1609.81	0.00608	0.00655
1610.3	0.000699515	0.00343	1610.3	0.00601	0.00644
1610.78	0.00071364	0.00341	1610.78	0.00595	0.00634
1611.26	0.000718776	0.0034	1611.26	0.0059	0.00625
1611.74	0.000718992	0.00338	1611.74	0.00586	0.00616
[truncated: 4,954 more rows]

## Sheet: Fig 4d
O2-TPD
PtSA/CeO2		PtSA/CeZrO2
Temperature (℃)	Intensity (a.u.)	Temperature (℃)	Intensity (a.u.)
51	0	51	0
51	0	51	-0.0001
51	0	51	-0.0002
51	0.0001	51	-0.0003
51	0.0001	51	-0.0003
51	0.0002	51	-0.0004
51	0.0002	51	-0.0004
52	0.00186	51	-0.0004
52	0.00206	52	0.000979
52	0.00206	52	0.000979
52	0.00216	52	0.000979
52	0.00226	52	0.000979
52	0.00226	52	0.000979
52	0.00236	52	0.000979
52	0.00246	52	0.00108
52	0.00256	52	0.00118
53	0.00431	53	0.00266
53	0.00441	53	0.00276
53	0.00451	53	0.00286
53	0.00461	53	0.00296
53	0.00471	53	0.00316
53	0.00481	53	0.00326
53	0.00491	53	0.00346
53	0.00501	54	0.00504
53	0.00531	54	0.00524
54	0.00707	54	0.00554
54	0.00727	54	0.00574
54	0.00737	54	0.00604
54	0.00757	54	0.00634
54	0.00767	54	0.00664
54	0.00777	54	0.00684
55	0.00953	55	0.00851
55	0.00973	55	0.00881
55	0.00993	55	0.00911
55	0.01013	55	0.00941
55	0.01033	55	0.00971
55	0.01053	55	0.00991
55	0.01083	56	0.01159
56	0.01269	56	0.01189
56	0.01299	56	0.01209
56	0.01339	56	0.01229
56	0.01369	56	0.01249
56	0.01409	56	0.01279
56	0.01449	56	0.01299
57	0.01644	57	0.01457
57	0.01694	57	0.01487
57	0.01744	57	0.01517
57	0.01794	57	0.01557
57	0.0184	57	0.01597
58	0.0205	57	0.01637
58	0.021	58	0.01825
58	0.0216	58	0.01875
58	0.0221	58	0.01925
58	0.0227	58	0.01975
58	0.0233	58	0.02025
59	0.02536	58	0.02075
59	0.02596	58	0.02135
59	0.02646	59	0.02323
59	0.02706	59	0.02383
59	0.02756	59	0.02443
59	0.02816	59	0.02493
60	0.03032	59	0.02543
60	0.03082	59	0.02603
60	0.03142	60	0.02791
60	0.03202	60	0.02851
60	0.03262	60	0.02911
61	0.03487	60	0.02961
61	0.03567	60	0.03021
61	0.03627	60	0.03081
61	0.03697	61	0.03279
61	0.03787	61	0.03339
62	0.04023	61	0.0339
62	0.04103	61	0.0344
62	0.04193	61	0.035
62	0.04273	62	0.0369
62	0.04353	62	0.03737
63	0.04599	62	0.03797
63	0.04689	62	0.03857
63	0.04759	62	0.03917
63	0.04839	62	0.03977
63	0.04909	63	0.04184
64	0.05134	63	0.04244
64	0.05194	63	0.04304
64	0.05264	63	0.04374
64	0.05324	63	0.04444
64	0.05394	63	0.04514
64	0.05464	64	0.04722
65	0.0569	64	0.04792
65	0.0576	64	0.04862
65	0.0583	64	0.04932
65	0.059	64	0.04992
66	0.06126	65	0.0521
66	0.06196	65	0.0528
66	0.06266	65	0.0535
66	0.06336	65	0.0543
66	0.06396	66	0.05638
67	0.06622	66	0.05718
67	0.06702	66	0.05798
67	0.06772	66	0.05878
67	0.06842	66	0.05958
67	0.06922	66	0.06058
68	0.07157	67	0.06286
68	0.07237	67	0.06376
68	0.07307	67	0.06466
68	0.07387	67	0.06556
68	0.07467	68	0.06784
69	0.07693	68	0.06874
69	0.07783	68	0.06974
69	0.07863	68	0.07064
69	0.07933	69	0.07292
69	0.08003	69	0.07382
70	0.08239	69	0.07472
70	0.08309	69	0.07572
70	0.08379	69	0.07662
70	0.08449	69	0.07762
70	0.08509	70	0.0799
71	0.08734	70	0.0808
71	0.08804	70	0.0817
71	0.08884	70	0.0827
71	0.08964	70	0.0835
71	0.09034	71	0.08577
71	0.09114	71	0.08667
72	0.0934	71	0.08767
72	0.0941	71	0.08857
72	0.0949	71	0.08957
72	0.0957	72	0.09185
73	0.09806	72	0.09275
73	0.09896	72	0.09365
73	0.09976	72	0.09465
73	0.10076	72	0.09565
73	0.10166	73	0.09803
74	0.10402	73	0.09893
74	0.10482	73	0.10003
74	0.10572	73	0.10103
74	0.10662	73	0.10213
74	0.10752	74	0.10451
75	0.10997	74	0.10551
75	0.11087	74	0.10651
75	0.11177	74	0.10751
75	0.11267	74	0.10841
76	0.11513	74	0.10931
76	0.11593	75	0.11159
76	0.11683	75	0.11269
76	0.11773	75	0.11369
76	0.11863	75	0.11469
76	0.11953	75	0.11579
77	0.12209	75	0.11669
77	0.12299	76	0.11917
77	0.12379	76	0.12017
77	0.12459	76	0.12107
77	0.12539	76	0.12187
78	0.12785	76	0.12277
78	0.12885	77	0.12495
78	0.12975	77	0.12585
78	0.13055	77	0.12675
78	0.13145	77	0.12765
78	0.13245	77	0.12855
79	0.1349	78	0.13083
79	0.1358	78	0.13173
79	0.1368	78	0.13273
79	0.1377	78	0.13363
79	0.1388	78	0.13443
79	0.1398	79	0.1367
80	0.14226	79	0.1375
80	0.14336	79	0.1384
80	0.14436	79	0.1393
80	0.14536	80	0.14158
80	0.14636	80	0.14248
81	0.14902	80	0.14338
81	0.15002	80	0.14438
81	0.15122	80	0.14528
81	0.15232	80	0.14628
81	0.15332	81	0.14866
81	0.15462	81	0.14976
82	0.15737	81	0.15086
82	0.15857	81	0.15196
82	0.15957	82	0.15444
82	0.16077	82	0.15554
82	0.16177	82	0.15664
83	0.16443	82	0.15764
83	0.16553	82	0.15864
83	0.16643	83	0.16102
83	0.16753	83	0.16192
83	0.16853	83	0.16292
84	0.17109	83	0.16382
84	0.17219	83	0.16472
84	0.17319	83	0.16562
84	0.17419	84	0.1679
84	0.17509	84	0.1688
85	0.17765	84	0.1697
85	0.17855	84	0.1705
85	0.17955	84	0.1714
85	0.18045	84	0.1723
85	0.18145	85	0.17458
85	0.18235	85	0.17558
86	0.1848	85	0.17648
86	0.1858	85	0.17748
86	0.1866	85	0.17838
86	0.1875	85	0.17928
86	0.1883	86	0.18156
87	0.19086	86	0.18256
87	0.19166	86	0.18356
87	0.19246	86	0.18456
87	0.19336	86	0.18556
87	0.19416	87	0.18783
88	0.19662	87	0.18873
88	0.19732	87	0.18963
88	0.19822	87	0.19043
88	0.19902	87	0.19123
88	0.19992	87	0.19223
89	0.20238	88	0.19441
89	0.20338	88	0.19531
89	0.20448	88	0.19621
89	0.20558	88	0.19711
89	0.20668	89	0.19939
90	0.20913	89	0.20029
90	0.21023	89	0.20119
90	0.21123	89	0.20209
90	0.21213	89	0.20299
90	0.21303	89	0.20399
91	0.21549	90	0.20617
91	0.21649	90	0.20697
91	0.21729	90	0.20787
91	0.21819	90	0.20877
91	0.21909	90	0.20957
91	0.21989	91	0.21185
92	0.22235	91	0.21265
92	0.22315	91	0.21345
92	0.22405	91	0.21425
92	0.22485	91	0.21505
92	0.22565	91	0.21585
93	0.228	92	0.21823
93	0.2288	92	0.21893
93	0.2296	92	0.21983
93	0.2303	92	0.22073
93	0.231	93	0.22301
93	0.2317	93	0.22401
94	0.23396	93	0.22481
94	0.23466	93	0.22571
94	0.23536	93	0.22661
94	0.23606	93	0.22751
94	0.23676	93	0.22831
94	0.23736	94	0.23049
95	0.23962	94	0.23139
95	0.24032	94	0.23219
95	0.24102	94	0.23299
95	0.24162	95	0.23526
95	0.24232	95	0.23606
95	0.24302	95	0.23696
96	0.24528	95	0.23776
96	0.24608	95	0.23846
96	0.24678	95	0.23926
96	0.24758	95	0.23996
96	0.24828	96	0.24204
97	0.25053	96	0.24274
97	0.25133	96	0.24344
97	0.25193	96	0.24414
97	0.25263	96	0.24484
97	0.25343	97	0.24682
97	0.25413	97	0.24752
98	0.25649	97	0.24812
98	0.25719	97	0.24882
98	0.25799	97	0.24942
98	0.25859	97	0.25012
98	0.25939	98	0.2521
98	0.25999	98	0.2527
99	0.26215	98	0.2533
99	0.26285	98	0.254
99	0.26345	98	0.2547
99	0.26405	98	0.2554
99	0.26465	99	0.25748
100	0.2667	99	0.25808
100	0.2673	99	0.25878
100	0.2678	99	0.25938
100	0.2684	99	0.25998
100	0.269	100	0.26196
101	0.27106	100	0.26256
101	0.27156	100	0.26316
101	0.27216	100	0.26386
101	0.27276	100	0.26446
101	0.27326	101	0.26664
102	0.27532	101	0.26724
102	0.27582	101	0.26804
102	0.27632	101	0.26874
102	0.27682	101	0.26954
102	0.27732	101	0.27034
102	0.27782	102	0.27252
103	0.27998	102	0.27322
103	0.28058	102	0.27392
103	0.28118	102	0.27482
103	0.28168	102	0.27552
103	0.28218	102	0.27622
103	0.28268	103	0.27829
104	0.28473	103	0.27889
104	0.28513	103	0.27969
104	0.28563	103	0.28029
104	0.28613	103	0.28099
104	0.28663	103	0.28169
105	0.28859	104	0.28377
105	0.28899	104	0.28437
105	0.28939	104	0.28507
105	0.28979	104	0.28567
105	0.29019	104	0.28627
105	0.29049	104	0.28687
106	0.29245	105	0.28885
106	0.29285	105	0.28935
106	0.29335	105	0.28995
106	0.29375	105	0.29055
106	0.29415	105	0.29105
106	0.29465	105	0.29165
107	0.29671	106	0.29353
107	0.29711	106	0.29403
107	0.29761	106	0.29453
107	0.29811	106	0.29503
107	0.29851	106	0.29553
107	0.29911	106	0.29603
108	0.30126	106	0.29653
108	0.30176	107	0.29831
108	0.30236	107	0.29891
108	0.30296	107	0.29941
108	0.30346	107	0.29991
109	0.30552	107	0.30041
109	0.30612	108	0.30239
109	0.30662	108	0.30289
109	0.30712	108	0.30349
109	0.30772	108	0.30409
109	0.30822	108	0.30469
110	0.31028	108	0.30529
110	0.31088	108	0.30599
110	0.31148	109	0.30797
110	0.31198	109	0.30847
110	0.31258	109	0.30897
110	0.31308	109	0.30957
110	0.31368	109	0.31007
111	0.31583	110	0.31195
111	0.31633	110	0.31255
111	0.31693	110	0.31305
111	0.31753	110	0.31355
111	0.31813	110	0.31395
111	0.31863	110	0.31445
112	0.32079	111	0.31622
112	0.32129	111	0.31662
112	0.32189	111	0.31712
112	0.32239	111	0.31762
112	0.32289	111	0.31802
112	0.32339	112	0.3199
113	0.32535	112	0.3203
113	0.32585	112	0.3207
113	0.32635	112	0.3211
113	0.32675	112	0.3214
113	0.32725	112	0.3218
113	0.32765	113	0.32358
114	0.32971	113	0.32388
114	0.33011	113	0.32418
114	0.33061	113	0.32448
114	0.33121	113	0.32488
114	0.33161	114	0.32656
114	0.33201	114	0.32696
115	0.33396	114	0.32736
115	0.33446	114	0.32766
115	0.33496	114	0.32806
115	0.33536	114	0.32836
115	0.33586	115	0.33014
116	0.33792	115	0.33044
116	0.33832	115	0.33084
116	0.33882	115	0.33124
116	0.33932	115	0.33164
116	0.33982	116	0.33342
117	0.34178	116	0.33372
117	0.34218	116	0.33412
117	0.34258	116	0.33452
117	0.34308	116	0.33482
117	0.34368	116	0.33522
117	0.34418	117	0.3369
118	0.34623	117	0.3373
118	0.34683	117	0.3376
118	0.34743	117	0.338
118	0.34793	117	0.3383
118	0.34843	117	0.3386
118	0.34893	118	0.34038
119	0.35099	118	0.34068
119	0.35149	118	0.34098
119	0.35199	118	0.34138
119	0.35239	118	0.34168
119	0.35279	118	0.34198
119	0.35319	119	0.34365
120	0.35515	119	0.34395
120	0.35545	119	0.34435
120	0.35575	119	0.34455
120	0.35615	119	0.34485
120	0.35635	120	0.34663
121	0.35821	120	0.34693
121	0.35851	120	0.34723
121	0.35881	120	0.34753
121	0.35901	120	0.34783
121	0.35931	120	0.34813
121	0.35951	121	0.34981
121	0.35981	121	0.35021
122	0.36146	121	0.35051
122	0.36166	121	0.35091
122	0.36186	121	0.35121
122	0.36206	121	0.35141
122	0.36226	122	0.35309
123	0.36412	122	0.35349
123	0.36432	122	0.35379
123	0.36442	122	0.35409
123	0.36462	122	0.35439
123	0.36472	122	0.35469
124	0.36638	123	0.35637
124	0.36648	123	0.35667
124	0.36658	123	0.35697
124	0.36668	123	0.35717
124	0.36678	123	0.35737
124	0.36688	124	0.35895
125	0.36854	124	0.35905
125	0.36854	124	0.35915
125	0.36844	124	0.35925
125	0.36844	124	0.35935
125	0.36844	125	0.36073
125	0.36844	125	0.36083
126	0.37009	125	0.36093
126	0.37009	125	0.36093
126	0.37009	125	0.36103
126	0.36999	125	0.36103
126	0.36999	126	0.3624
126	0.36989	126	0.3625
127	0.37135	126	0.3625
127	0.37115	126	0.3625
127	0.37095	126	0.3625
127	0.37075	127	0.36388
127	0.37065	127	0.36388
127	0.37055	127	0.36388
127	0.37035	127	0.36378
127	0.37025	127	0.36378
128	0.37151	127	0.36388
128	0.37131	128	0.36536
128	0.37111	128	0.36536
128	0.37081	128	0.36536
128	0.37051	128	0.36536
129	0.37176	128	0.36526
129	0.37156	128	0.36526
129	0.37126	128	0.36516
129	0.37096	129	0.36644
129	0.37056	129	0.36634
130	0.37182	129	0.36624
130	0.37162	129	0.36604
130	0.37132	129	0.36584
130	0.37092	129	0.36574
130	0.37062	129	0.36554
130	0.37022	130	0.36682
130	0.36982	130	0.36672
130	0.36932	130	0.36672
131	0.37048	130	0.36662
131	0.36998	130	0.36662
131	0.36948	130	0.36652
131	0.36898	131	0.3678
131	0.36838	131	0.3676
131	0.36788	131	0.3675
132	0.36884	131	0.3673
132	0.36824	131	0.3671
132	0.36764	131	0.3669
132	0.36704	131	0.3667
132	0.36634	131	0.3665
132	0.36574	132	0.36768
133	0.36669	132	0.36758
133	0.36609	132	0.36728
133	0.36539	132	0.36708
133	0.36479	132	0.36678
133	0.36419	132	0.36658
133	0.36359	132	0.36618
134	0.36455	133	0.36736
134	0.36395	133	0.36696
134	0.36345	133	0.36666
134	0.36285	133	0.36626
134	0.36235	133	0.36586
134	0.36185	134	0.36673
135	0.36291	134	0.36633
135	0.36241	134	0.36593
135	0.36191	134	0.36543
135	0.36141	134	0.36493
135	0.36081	134	0.36453
136	0.36187	135	0.36541
136	0.36137	135	0.36491
136	0.36087	135	0.36441
136	0.36037	135	0.36381
136	0.35997	135	0.36331
136	0.35957	135	0.36271
137	0.36062	135	0.36221
137	0.36012	136	0.36299
137	0.35962	136	0.36239
137	0.35912	136	0.36169
137	0.35852	136	0.36109
137	0.35802	137	0.36167
138	0.35908	137	0.36107
138	0.35858	137	0.36037
138	0.35798	137	0.35957
138	0.35748	137	0.35887
138	0.35688	138	0.35945
138	0.35628	138	0.35865
139	0.35714	138	0.35785
139	0.35644	138	0.35715
139	0.35584	138	0.35635
139	0.35524	138	0.35565
139	0.35464	138	0.35485
140	0.35559	139	0.35553
140	0.35499	139	0.35473
140	0.35439	139	0.35393
140	0.35389	139	0.35313
140	0.35329	140	0.35381
140	0.35279	140	0.35311
141	0.35365	140	0.35231
141	0.35305	140	0.35161
141	0.35245	140	0.35091
141	0.35185	140	0.35021
141	0.35125	141	0.35079
141	0.35065	141	0.34999
142	0.35151	141	0.34919
142	0.35091	141	0.34829
142	0.35021	141	0.34749
142	0.34961	141	0.34659
142	0.34881	141	0.34559
142	0.34811	142	0.34606
143	0.34897	142	0.34516
143	0.34827	142	0.34436
143	0.34757	142	0.34356
143	0.34687	142	0.34266
143	0.34607	142	0.34186
144	0.34682	143	0.34234
144	0.34612	143	0.34144
144	0.34532	143	0.34074
144	0.34452	143	0.33984
144	0.34372	143	0.33904
144	0.34292	143	0.33824
145	0.34358	144	0.33892
145	0.34278	144	0.33802
145	0.34198	144	0.33722
145	0.34108	144	0.33642
145	0.34028	144	0.33562
145	0.33948	144	0.33482
145	0.33878	144	0.33402
146	0.33954	145	0.3346
146	0.33864	145	0.3339
146	0.33784	145	0.3332
146	0.33704	145	0.3325
146	0.33624	145	0.3318
146	0.33544	145	0.3311
146	0.33454	145	0.3304
147	0.33529	146	0.33108
147	0.33439	146	0.33038
147	0.33359	146	0.32968
147	0.33269	146	0.32888
147	0.33189	146	0.32828
147	0.33099	146	0.32758
148	0.33165	147	0.32826
148	0.33085	147	0.32766
148	0.32995	147	0.32686
148	0.32915	147	0.32616
148	0.32825	147	0.32556
148	0.32745	147	0.32486
148	0.32655	148	0.32564
149	0.32731	148	0.32504
149	0.32651	148	0.32444
149	0.32561	148	0.32374
149	0.32481	148	0.32304
149	0.32391	148	0.32234
149	0.32311	149	0.32302
150	0.32387	149	0.32232
150	0.32297	149	0.32162
150	0.32217	149	0.32082
150	0.32137	149	0.32012
150	0.32067	149	0.31932
150	0.31987	150	0.32009
151	0.32062	150	0.31949
151	0.31982	150	0.31889
151	0.31892	150	0.31829
151	0.31812	150	0.31769
151	0.31722	151	0.31847
152	0.31798	151	0.31787
152	0.31718	151	0.31727
152	0.31638	151	0.31667
152	0.31558	151	0.31607
152	0.31478	151	0.31547
152	0.31398	151	0.31487
153	0.31484	152	0.31575
153	0.31414	152	0.31515
153	0.31344	152	0.31455
153	0.31274	152	0.31395
154	0.3135	152	0.31345
154	0.3127	152	0.31285
154	0.3121	153	0.31363
154	0.3114	153	0.31303
154	0.3107	153	0.31243
154	0.31	153	0.31183
155	0.31085	153	0.31133
155	0.31015	154	0.31211
155	0.30945	154	0.31151
155	0.30875	154	0.31101
155	0.30805	154	0.31041
156	0.30901	154	0.30991
156	0.30821	155	0.31069
156	0.30751	155	0.31019
156	0.30681	155	0.30969
156	0.30611	155	0.30909
156	0.30551	155	0.30859
157	0.30627	156	0.30937
157	0.30547	156	0.30897
157	0.30477	156	0.30847
157	0.30407	156	0.30797
157	0.30337	156	0.30747
157	0.30267	156	0.30697
158	0.30352	157	0.30785
158	0.30292	157	0.30735
158	0.30222	157	0.30695
158	0.30172	157	0.30635
158	0.30102	157	0.30585
158	0.30032	157	0.30535
158	0.29982	158	0.30622
159	0.30078	158	0.30572
159	0.30018	158	0.30522
159	0.29948	158	0.30472
159	0.29888	158	0.30422
159	0.29838	159	0.3051
159	0.29778	159	0.3045
160	0.29884	159	0.3039
160	0.29834	159	0.3034
160	0.29784	159	0.3028
160	0.29734	160	0.30358
160	0.29674	160	0.30308
160	0.29614	160	0.30248
160	0.29564	160	0.30198
161	0.2966	160	0.30158
161	0.2961	160	0.30108
161	0.2955	161	0.30196
161	0.295	161	0.30146
162	0.29605	161	0.30106
162	0.29555	161	0.30066
162	0.29505	161	0.30026
162	0.29465	161	0.29976
162	0.29415	162	0.30074
162	0.29365	162	0.30034
162	0.29325	162	0.29994
163	0.29431	162	0.29954
163	0.29381	162	0.29914
163	0.29331	162	0.29874
163	0.29291	163	0.29972
163	0.29231	163	0.29922
163	0.29181	163	0.29882
164	0.29297	163	0.29842
164	0.29247	163	0.29802
164	0.29207	163	0.29762
164	0.29157	163	0.29722
164	0.29117	164	0.2982
165	0.29223	164	0.2979
165	0.29173	164	0.2976
165	0.29133	164	0.2971
165	0.29083	164	0.2967
165	0.29043	164	0.2963
165	0.29003	164	0.2958
166	0.29118	165	0.29678
166	0.29068	165	0.29628
166	0.29028	165	0.29588
166	0.28978	165	0.29548
166	0.28928	165	0.29508
166	0.28888	165	0.29468
167	0.29014	166	0.29555
167	0.28954	166	0.29525
167	0.28904	166	0.29485
167	0.28854	166	0.29445
167	0.28824	166	0.29395
167	0.28784	166	0.29355
168	0.2889	167	0.29453
168	0.2885	167	0.29413
168	0.2881	167	0.29373
168	0.2877	167	0.29323
168	0.2873	167	0.29283
169	0.28845	167	0.29243
169	0.28795	168	0.29331
169	0.28755	168	0.29281
169	0.28715	168	0.29231
169	0.28665	168	0.29181
169	0.28625	168	0.29131
169	0.28585	168	0.29081
170	0.28691	169	0.29179
170	0.28651	169	0.29139
170	0.28601	169	0.29099
170	0.28561	169	0.29059
170	0.28521	169	0.29019
170	0.28481	170	0.29117
171	0.28597	170	0.29077
171	0.28567	170	0.29037
171	0.28527	170	0.28987
171	0.28487	170	0.28947
171	0.28457	170	0.28897
171	0.28427	171	0.28995
172	0.28553	171	0.28955
172	0.28523	171	0.28915
172	0.28493	171	0.28875
172	0.28453	171	0.28835
172	0.28423	171	0.28795
172	0.28383	172	0.28893
173	0.28508	172	0.28863
173	0.28478	172	0.28823
173	0.28438	172	0.28793
173	0.28408	172	0.28763
173	0.28378	172	0.28743
173	0.28348	173	0.28851
173	0.28318	173	0.28821
174	0.28444	173	0.28791
174	0.28414	173	0.28771
174	0.28374	173	0.28731
174	0.28344	174	0.28838
174	0.28304	174	0.28808
175	0.2842	174	0.28778
175	0.2838	174	0.28748
175	0.2835	174	0.28718
175	0.2831	174	0.28678
175	0.2827	174	0.28648
175	0.2824	174	0.28628
176	0.28355	175	0.28736
176	0.28325	175	0.28706
176	0.28295	175	0.28676
176	0.28265	175	0.28646
176	0.28225	176	0.28754
176	0.28195	176	0.28724
177	0.28321	176	0.28684
177	0.28291	176	0.28654
177	0.28261	176	0.28624
177	0.28231	176	0.28604
177	0.28201	176	0.28584
177	0.28171	177	0.28702
178	0.28297	177	0.28682
178	0.28257	177	0.28662
178	0.28227	177	0.28652
178	0.28197	177	0.28632
178	0.28177	178	0.2875
178	0.28137	178	0.2873
179	0.28273	178	0.2871
179	0.28243	178	0.2869
179	0.28213	178	0.2866
179	0.28183	178	0.2864
179	0.28163	178	0.2862
179	0.28143	179	0.28738
180	0.28278	179	0.28728
180	0.28258	179	0.28708
180	0.28238	179	0.28688
180	0.28218	179	0.28678
180	0.28198	180	0.28796
180	0.28178	180	0.28766
181	0.28314	180	0.28746
181	0.28294	180	0.28726
181	0.28274	180	0.28706
181	0.28254	180	0.28686
181	0.28224	181	0.28804
181	0.28194	181	0.28784
181	0.28164	181	0.28764
182	0.2829	181	0.28744
182	0.2825	181	0.28724
182	0.2823	181	0.28714
182	0.2821	182	0.28821
182	0.2818	182	0.28811
182	0.2815	182	0.28801
183	0.28286	182	0.28791
183	0.28256	182	0.28771
183	0.28226	182	0.28761
183	0.28196	183	0.28889
183	0.28176	183	0.28879
183	0.28136	183	0.28859
184	0.28261	183	0.28839
184	0.28221	183	0.28819
184	0.28191	183	0.28799
184	0.28161	184	0.28917
184	0.28131	184	0.28897
184	0.28091	184	0.28887
184	0.28071	184	0.28867
185	0.28187	185	0.28995
185	0.28157	185	0.28985
185	0.28137	185	0.28965
185	0.28107	185	0.28945
185	0.28077	185	0.28925
185	0.28057	185	0.28915
186	0.28183	185	0.28905
186	0.28143	186	0.29033
186	0.28123	186	0.29013
186	0.28083	186	0.29003
186	0.28053	186	0.28993
186	0.28023	186	0.28983
186	0.27993	186	0.28973
187	0.28118	186	0.28953
187	0.28088	187	0.29081
187	0.28048	187	0.29071
187	0.28018	187	0.29051
187	0.27988	187	0.29031
187	0.27968	187	0.29011
188	0.28104	188	0.29129
188	0.28074	188	0.29109
188	0.28054	188	0.29079
188	0.28034	188	0.29059
189	0.2816	188	0.29039
189	0.2813	188	0.29019
189	0.2812	189	0.29137
189	0.281	189	0.29127
189	0.2808	189	0.29107
189	0.2806	189	0.29097
189	0.2803	189	0.29077
190	0.28156	189	0.29067
190	0.28136	190	0.29184
190	0.28116	190	0.29174
190	0.28096	190	0.29154
190	0.28076	190	0.29134
191	0.28211	190	0.29124
191	0.28191	190	0.29104
191	0.28161	190	0.29084
191	0.28141	191	0.29202
191	0.28121	191	0.29182
191	0.28111	191	0.29162
191	0.28081	191	0.29152
192	0.28227	191	0.29122
192	0.28217	192	0.2924
192	0.28207	192	0.2922
192	0.28207	192	0.292
192	0.28197	192	0.2919
192	0.28187	192	0.2918
193	0.28323	192	0.2917
193	0.28313	193	0.29298
193	0.28293	193	0.29278
193	0.28273	193	0.29268
193	0.28253	193	0.29248
193	0.28233	193	0.29218
194	0.28379	193	0.29198
194	0.28359	193	0.29168
194	0.28339	194	0.29276
194	0.28319	194	0.29246
194	0.28299	194	0.29216
194	0.28279	194	0.29186
195	0.28414	194	0.29166
195	0.28394	194	0.29136
195	0.28324	195	0.29254
195	0.28304	195	0.29224
195	0.28314	195	0.29194
196	0.2846	195	0.29164
196	0.2844	195	0.29134
196	0.2843	195	0.29104
196	0.2842	196	0.29212
196	0.2842	196	0.29182
196	0.2842	196	0.29152
197	0.28576	196	0.29122
197	0.28566	196	0.29102
197	0.28566	196	0.29072
197	0.28556	197	0.29189
197	0.28546	197	0.29169
198	0.28701	197	0.29149
198	0.28691	197	0.29129
198	0.28691	197	0.29109
198	0.28681	198	0.29237
198	0.28671	198	0.29217
198	0.28651	198	0.29207
199	0.28797	198	0.29187
199	0.28787	198	0.29157
199	0.28777	198	0.29147
199	0.28757	199	0.29255
199	0.28747	199	0.29225
200	0.28893	199	0.29205
200	0.28883	199	0.29175
200	0.28883	199	0.29155
200	0.28873	199	0.29135
200	0.28863	200	0.29243
200	0.28843	200	0.29223
201	0.28989	200	0.29193
201	0.28969	200	0.29173
201	0.28959	200	0.29163
201	0.28929	200	0.29143
201	0.28899	200	0.29123
202	0.29014	201	0.29251
202	0.28974	201	0.29241
202	0.28934	201	0.29221
202	0.28884	201	0.29211
202	0.28834	201	0.29191
202	0.28784	202	0.29309
202	0.28744	202	0.29289
203	0.2885	202	0.29269
203	0.2881	202	0.29249
203	0.2877	202	0.29239
203	0.2873	202	0.29219
203	0.287	203	0.29347
204	0.28816	203	0.29327
204	0.28786	203	0.29317
204	0.28746	203	0.29307
204	0.28716	203	0.29297
204	0.28686	203	0.29277
204	0.28656	204	0.29405
205	0.28781	204	0.29395
205	0.28761	204	0.29385
205	0.28741	204	0.29385
205	0.28711	204	0.29375
205	0.28691	205	0.29502
205	0.28661	205	0.29492
206	0.28797	205	0.29482
206	0.28777	205	0.29472
206	0.28747	205	0.29452
206	0.28717	205	0.29442
206	0.28697	206	0.2956
207	0.28823	206	0.2955
207	0.28803	206	0.2955
207	0.28773	206	0.2953
207	0.28753	206	0.2953
207	0.28733	206	0.2953
207	0.28703	207	0.29668
207	0.28683	207	0.29668
208	0.28829	207	0.29668
208	0.28809	207	0.29668
208	0.28789	207	0.29678
208	0.28779	207	0.29678
208	0.28759	207	0.29688
208	0.28749	208	0.29826
208	0.28729	208	0.29826
209	0.28874	208	0.29826
209	0.28874	208	0.29826
209	0.28854	209	0.29964
209	0.28844	209	0.29964
209	0.28824	209	0.29964
210	0.2896	209	0.29954
210	0.2895	209	0.29954
210	0.2893	209	0.29944
210	0.2891	209	0.29944
210	0.2889	210	0.30072
210	0.2887	210	0.30062
210	0.2885	210	0.30052
211	0.28986	210	0.30042
211	0.28976	210	0.30042
211	0.28966	210	0.30032
211	0.28946	211	0.3016
211	0.28936	211	0.3014
211	0.28926	211	0.3013
212	0.29082	211	0.3011
212	0.29072	211	0.3009
212	0.29052	211	0.3008
212	0.29042	212	0.30198
212	0.29032	212	0.30178
212	0.29032	212	0.30168
213	0.29167	212	0.30158
213	0.29157	212	0.30148
213	0.29147	212	0.30138
213	0.29137	213	0.30265
213	0.29127	213	0.30245
213	0.29117	213	0.30235
214	0.29263	213	0.30225
214	0.29253	213	0.30225
214	0.29243	213	0.30215
214	0.29233	214	0.30343
214	0.29223	214	0.30333
214	0.29213	214	0.30313
215	0.29349	214	0.30303
215	0.29339	214	0.30283
215	0.29329	214	0.30263
215	0.29319	215	0.30391
215	0.29309	215	0.30361
215	0.29299	215	0.30351
216	0.29454	215	0.30331
216	0.29444	215	0.30311
216	0.29454	215	0.30301
216	0.29444	216	0.30419
216	0.29444	216	0.30409
216	0.29434	216	0.30379
217	0.2959	216	0.30359
217	0.2958	216	0.30349
217	0.2958	216	0.30319
217	0.2959	217	0.30447
217	0.2958	217	0.30417
217	0.2958	217	0.30397
218	0.29736	217	0.30377
218	0.29726	217	0.30367
218	0.29726	217	0.30347
218	0.29726	218	0.30475
218	0.29726	218	0.30455
218	0.29716	218	0.30445
219	0.29862	218	0.30425
219	0.29862	218	0.30405
219	0.29852	219	0.30533
219	0.29842	219	0.30523
219	0.29852	219	0.30503
220	0.30007	219	0.30483
220	0.29997	219	0.30463
220	0.29977	219	0.30443
220	0.29977	220	0.30571
220	0.29957	220	0.30541
221	0.30113	220	0.30531
221	0.30103	220	0.30511
221	0.30093	220	0.30491
221	0.30093	220	0.30481
221	0.30083	221	0.30598
221	0.30083	221	0.30578
221	0.30083	221	0.30568
222	0.30239	221	0.30548
222	0.30239	221	0.30528
222	0.30239	221	0.30508
222	0.30239	221	0.30488
222	0.30229	222	0.30596
223	0.30384	222	0.30576
223	0.30374	222	0.30556
223	0.30364	222	0.30526
223	0.30354	222	0.30496
223	0.30334	222	0.30476
224	0.3048	223	0.30584
224	0.3047	223	0.30564
224	0.3046	223	0.30544
224	0.3045	223	0.30524
224	0.3044	224	0.30632
224	0.3043	224	0.30612
225	0.30576	224	0.30592
225	0.30566	224	0.30562
225	0.30556	224	0.30542
225	0.30546	224	0.30522
225	0.30546	224	0.30502
225	0.30536	225	0.3061
226	0.30692	225	0.306
226	0.30682	225	0.3058
226	0.30672	225	0.3056
226	0.30652	225	0.3054
226	0.30632	226	0.30658
227	0.30777	226	0.30648
227	0.30767	226	0.30618
227	0.30757	226	0.30598
227	0.30757	226	0.30578
227	0.30747	226	0.30548
227	0.30737	226	0.30528
228	0.30893	227	0.30636
228	0.30883	227	0.30616
228	0.30873	227	0.30586
228	0.30863	227	0.30566
228	0.30853	227	0.30546
228	0.30843	227	0.30516
228	0.30823	228	0.30634
229	0.30969	228	0.30614
229	0.30959	228	0.30584
229	0.30949	228	0.30574
229	0.30929	228	0.30554
229	0.30899	228	0.30524
230	0.31045	229	0.30651
230	0.31025	229	0.30631
230	0.30995	229	0.30611
230	0.30945	229	0.30591
230	0.30915	229	0.30571
230	0.30875	229	0.30551
231	0.3099	230	0.30679
231	0.3096	230	0.30659
231	0.3093	230	0.30649
231	0.309	230	0.30639
231	0.3088	230	0.30629
232	0.31006	230	0.30629
232	0.30976	231	0.30757
232	0.30946	231	0.30757
232	0.30916	231	0.30747
232	0.30896	231	0.30747
232	0.30866	231	0.30737
232	0.30836	231	0.30727
233	0.30972	232	0.30865
233	0.30942	232	0.30865
233	0.30932	232	0.30865
233	0.30902	232	0.30855
233	0.30872	232	0.30855
233	0.30852	233	0.30993
233	0.30822	233	0.30983
234	0.30937	233	0.30963
234	0.30907	233	0.30953
234	0.30887	233	0.30933
234	0.30857	233	0.30913
234	0.30837	233	0.30893
234	0.30817	234	0.31011
234	0.30797	234	0.30991
235	0.30933	234	0.30981
235	0.30913	234	0.30961
235	0.30893	235	0.31089
235	0.30873	235	0.31069
235	0.30843	235	0.31039
236	0.30979	235	0.31019
236	0.30969	235	0.30999
236	0.30949	235	0.30969
236	0.30929	235	0.30939
236	0.30909	236	0.31057
236	0.30889	236	0.31027
237	0.31025	236	0.30997
237	0.31005	236	0.30977
237	0.30985	236	0.30957
237	0.30975	236	0.30937
237	0.30955	236	0.30907
238	0.311	237	0.31024
238	0.3108	237	0.31004
238	0.3106	237	0.30984
238	0.3106	237	0.30964
238	0.3104	237	0.30934
239	0.31176	237	0.30914
239	0.31156	238	0.31032
239	0.31136	238	0.31022
239	0.31116	238	0.31002
239	0.31096	238	0.30982
239	0.31086	238	0.30962
239	0.31076	238	0.30932
240	0.31222	239	0.3102
240	0.31212	239	0.3096
240	0.31202	239	0.3091
240	0.31202	239	0.3087
240	0.31192	239	0.3083
240	0.31192	240	0.30938
240	0.31182	240	0.30908
241	0.31338	240	0.30878
241	0.31328	240	0.30848
241	0.31318	240	0.30818
241	0.31308	240	0.30778
241	0.31298	240	0.30748
242	0.31433	241	0.30836
242	0.31423	241	0.30806
242	0.31413	241	0.30756
242	0.31393	241	0.30716
242	0.31373	241	0.30686
242	0.31363	241	0.30656
243	0.31499	241	0.30626
243	0.31489	242	0.30734
243	0.31479	242	0.30704
243	0.31469	242	0.30674
243	0.31459	242	0.30644
243	0.31449	242	0.30604
244	0.31595	242	0.30574
244	0.31595	243	0.30672
244	0.31585	243	0.30642
244	0.31585	243	0.30612
244	0.31565	243	0.30582
244	0.31565	243	0.30562
245	0.3171	243	0.30532
245	0.3169	243	0.30512
245	0.3168	244	0.3063
245	0.3167	244	0.306
245	0.3166	244	0.3059
245	0.3165	244	0.3056
246	0.31786	244	0.3054
246	0.31776	244	0.3052
246	0.31766	244	0.3049
246	0.31766	245	0.30607
246	0.31756	245	0.30577
246	0.31736	245	0.30557
246	0.31726	245	0.30537
247	0.31882	245	0.30517
247	0.31892	245	0.30487
247	0.31892	246	0.30605
247	0.31882	246	0.30585
247	0.31882	246	0.30575
247	0.31882	246	0.30555
248	0.32038	246	0.30535
248	0.32038	246	0.30515
248	0.32038	247	0.30633
248	0.32038	247	0.30613
248	0.32038	247	0.30593
248	0.32038	247	0.30573
249	0.32193	248	0.30691
249	0.32183	248	0.30671
249	0.32183	248	0.30641
249	0.32173	248	0.30621
249	0.32173	248	0.30611
249	0.32163	248	0.30591
250	0.32319	249	0.30709
250	0.32319	249	0.30689
250	0.32309	249	0.30679
250	0.32309	249	0.30679
250	0.32319	249	0.30669
251	0.32475	249	0.30669
251	0.32475	250	0.30787
251	0.32475	250	0.30787
251	0.32475	250	0.30777
251	0.32475	250	0.30777
251	0.32475	250	0.30777
252	0.3263	250	0.30777
252	0.3263	251	0.30905
252	0.3263	251	0.30895
252	0.3263	251	0.30895
252	0.3264	251	0.30885
252	0.3264	251	0.30865
252	0.3264	251	0.30865
253	0.32806	252	0.30993
253	0.32806	252	0.30983
253	0.32806	252	0.30973
253	0.32816	252	0.30963
253	0.32826	252	0.30953
253	0.32826	252	0.30933
254	0.32992	253	0.3105
254	0.32992	253	0.3103
254	0.32992	253	0.3102
254	0.32982	253	0.31
254	0.32972	253	0.3098
254	0.32962	253	0.3097
255	0.33098	254	0.31098
255	0.33088	254	0.31078
255	0.33068	254	0.31068
255	0.33058	254	0.31058
255	0.33048	254	0.31038
256	0.33183	254	0.31018
256	0.33163	255	0.31146
256	0.33153	255	0.31126
256	0.33143	255	0.31116
256	0.33133	255	0.31106
256	0.33123	255	0.31096
257	0.33269	255	0.31096
257	0.33269	256	0.31234
257	0.33279	256	0.31234
257	0.33279	256	0.31224
257	0.33279	256	0.31224
257	0.33289	256	0.31234
258	0.33445	256	0.31224
258	0.33445	256	0.31224
258	0.33455	257	0.31362
258	0.33455	257	0.31362
258	0.33445	257	0.31362
258	0.33445	257	0.31362
259	0.33591	257	0.31372
259	0.33581	258	0.3151
259	0.33591	258	0.3151
259	0.33591	258	0.3152
259	0.33601	258	0.3152
259	0.33601	258	0.3153
260	0.33766	258	0.3154
260	0.33786	259	0.31688
260	0.33796	259	0.31698
260	0.33806	259	0.31708
260	0.33816	259	0.31728
260	0.33826	259	0.31748
261	0.33992	259	0.31768
261	0.34002	260	0.31926
261	0.34002	260	0.31956
261	0.34002	260	0.31976
261	0.34052	260	0.31996
261	0.34072	261	0.32153
262	0.34188	261	0.32173
262	0.34188	261	0.32183
262	0.34188	261	0.32193
262	0.34188	261	0.32213
262	0.34178	261	0.32223
262	0.34168	261	0.32233
263	0.34313	262	0.32381
263	0.34313	262	0.32381
263	0.34313	262	0.32381
263	0.34303	262	0.32381
263	0.34293	262	0.32381
263	0.34293	262	0.32381
263	0.34273	263	0.32519
264	0.34429	263	0.32519
264	0.34419	263	0.32519
264	0.34409	263	0.32519
264	0.34399	263	0.32529
264	0.34389	264	0.32667
265	0.34535	264	0.32667
265	0.34525	264	0.32657
265	0.34515	264	0.32667
265	0.34505	264	0.32667
265	0.34495	264	0.32677
265	0.34485	265	0.32825
266	0.34631	265	0.32835
266	0.34611	265	0.32845
266	0.34601	265	0.32855
266	0.34581	265	0.32855
266	0.34581	265	0.32865
266	0.34581	266	0.33013
266	0.34571	266	0.33033
267	0.34726	266	0.33043
267	0.34736	266	0.33043
267	0.34746	266	0.33053
267	0.34766	267	0.33201
267	0.34786	267	0.33201
268	0.34972	267	0.33221
268	0.35002	267	0.33231
268	0.35022	267	0.33241
268	0.35052	267	0.33261
268	0.35072	268	0.33409
268	0.35082	268	0.33419
268	0.35102	268	0.33429
268	0.35112	268	0.33439
269	0.35278	268	0.33459
269	0.35288	268	0.33469
269	0.35278	269	0.33616
269	0.35278	269	0.33626
270	0.35434	269	0.33636
270	0.35434	269	0.33646
270	0.35424	269	0.33656
270	0.35414	269	0.33666
270	0.35414	270	0.33824
270	0.35394	270	0.33844
270	0.35374	270	0.33864
271	0.35519	270	0.33874
271	0.35509	270	0.33894
271	0.35489	270	0.33904
271	0.35479	271	0.34062
271	0.35459	271	0.34082
272	0.35595	271	0.34092
272	0.35575	271	0.34112
272	0.35565	271	0.34122
272	0.35545	271	0.34132
272	0.35525	272	0.3428
272	0.35505	272	0.3429
273	0.357	272	0.343
273	0.356	272	0.343
273	0.356	272	0.3431
273	0.356	272	0.3431
273	0.356	273	0.34448
273	0.356	273	0.34458
273	0.355	273	0.34468
274	0.357	273	0.34468
274	0.357	273	0.34478
274	0.356	273	0.34488
274	0.356	274	0.34626
274	0.35586	274	0.34626
275	0.35732	274	0.34616
275	0.35712	274	0.34616
275	0.35692	274	0.34616
275	0.35672	274	0.34616
275	0.35662	275	0.34754
275	0.35652	275	0.34754
276	0.35798	275	0.34764
276	0.35788	275	0.34754
276	0.35788	275	0.34764
276	0.35778	275	0.34764
276	0.35768	276	0.34901
276	0.35758	276	0.34901
277	0.35904	276	0.34901
277	0.35894	276	0.34901
277	0.35874	276	0.34901
277	0.35864	277	0.35039
277	0.35854	277	0.35039
277	0.35844	277	0.35039
278	0.35989	277	0.35049
278	0.35979	277	0.35049
278	0.35969	277	0.35059
278	0.35969	278	0.35197
278	0.35959	278	0.35207
278	0.35959	278	0.35207
279	0.36115	278	0.35207
279	0.36105	278	0.35217
279	0.36105	278	0.35217
279	0.36105	279	0.35355
279	0.36095	279	0.35355
279	0.36085	279	0.35355
280	0.36221	279	0.35355
280	0.36211	279	0.35345
280	0.36201	279	0.35335
280	0.36181	280	0.35473
280	0.36171	280	0.35463
280	0.36161	280	0.35473
280	0.36151	280	0.35463
281	0.36296	280	0.35463
281	0.36276	280	0.35463
281	0.36266	281	0.35601
281	0.36256	281	0.35591
281	0.36236	281	0.35581
282	0.36362	281	0.35581
282	0.36332	281	0.35571
282	0.36322	281	0.35551
282	0.36292	282	0.35689
282	0.36272	282	0.35679
282	0.36262	282	0.35679
283	0.36398	282	0.35669
283	0.36388	282	0.35669
283	0.36368	282	0.35669
283	0.36358	282	0.35669
283	0.36348	283	0.35807
283	0.36328	283	0.35807
283	0.36308	283	0.35797
284	0.36444	283	0.35797
284	0.36434	283	0.35787
284	0.36414	283	0.35787
284	0.36404	284	0.35914
284	0.36384	284	0.35904
285	0.36529	284	0.35894
285	0.36519	284	0.35894
285	0.36499	284	0.35884
285	0.36489	284	0.35864
285	0.36489	284	0.35864
285	0.36479	285	0.36002
285	0.36479	285	0.36012
286	0.36625	285	0.36012
286	0.36615	285	0.36012
286	0.36605	285	0.36012
286	0.36575	286	0.3615
286	0.36555	286	0.3615
286	0.36535	286	0.3615
287	0.36671	286	0.3614
287	0.36651	286	0.3614
287	0.36631	286	0.3614
287	0.36611	286	0.3613
287	0.36581	287	0.36268
288	0.36717	287	0.36258
288	0.36697	287	0.36258
288	0.36677	287	0.36248
288	0.36657	287	0.36238
288	0.36657	287	0.36228
288	0.36647	288	0.36366
288	0.36627	288	0.36366
289	0.36772	288	0.36366
289	0.36752	288	0.36356
289	0.36732	288	0.36356
289	0.36702	289	0.36494
289	0.36672	289	0.36494
290	0.36798	289	0.36484
290	0.36778	289	0.36484
290	0.36748	289	0.36484
290	0.36728	289	0.36484
290	0.36698	290	0.36622
290	0.36678	290	0.36632
291	0.36804	290	0.36632
291	0.36784	290	0.36642
291	0.36754	290	0.36642
291	0.36734	290	0.36652
291	0.36714	291	0.3678
291	0.36694	291	0.3679
292	0.36819	291	0.3679
292	0.36799	291	0.3678
292	0.36779	291	0.3678
292	0.36769	291	0.3678
292	0.36749	292	0.36917
293	0.36875	292	0.36917
293	0.36845	292	0.36917
293	0.36815	292	0.36927
293	0.36785	292	0.36927
293	0.36745	292	0.36937
293	0.36725	293	0.37085
294	0.36851	293	0.37095
294	0.36821	293	0.37105
294	0.36791	293	0.37105
294	0.36771	293	0.37105
295	0.36907	293	0.37105
295	0.36897	293	0.37105
295	0.36867	294	0.37243
295	0.36857	294	0.37243
295	0.36837	294	0.37243
295	0.36817	294	0.37233
295	0.36817	294	0.37233
296	0.36992	294	0.37223
296	0.37002	295	0.37351
296	0.37012	295	0.37351
296	0.37022	295	0.37341
296	0.37022	295	0.37331
297	0.37178	295	0.37331
297	0.37178	296	0.37469
297	0.37168	296	0.37459
297	0.37158	296	0.37459
297	0.37148	296	0.37449
297	0.37138	296	0.37429
298	0.37284	297	0.37547
298	0.37274	297	0.37537
298	0.37274	297	0.37527
298	0.37264	297	0.37507
298	0.37254	297	0.37487
298	0.37234	298	0.37605
299	0.3739	298	0.37585
299	0.3738	298	0.37575
299	0.3737	298	0.37575
299	0.3737	298	0.37565
299	0.3736	298	0.37575
299	0.3735	299	0.37713
300	0.37495	299	0.37723
300	0.37485	299	0.37733
300	0.37465	299	0.37743
300	0.37455	299	0.37753
300	0.37435	300	0.3789
301	0.37581	300	0.379
301	0.37571	300	0.379
301	0.37561	300	0.3791
301	0.37551	300	0.3791
301	0.37541	300	0.3792
302	0.37687	300	0.3792
302	0.37677	301	0.38068
302	0.37667	301	0.38068
302	0.37647	301	0.38068
302	0.37637	301	0.38078
302	0.37627	301	0.38078
302	0.37617	301	0.38088
303	0.37762	302	0.38226
303	0.37752	302	0.38236
303	0.37742	302	0.38246
303	0.37732	302	0.38256
303	0.37712	302	0.38266
304	0.37848	302	0.38276
304	0.37828	303	0.38424
304	0.37828	303	0.38444
304	0.37808	303	0.38454
304	0.37788	303	0.38464
304	0.37778	303	0.38474
305	0.37924	303	0.38474
305	0.37904	303	0.38484
305	0.37884	303	0.38494
305	0.37864	304	0.38642
305	0.37834	304	0.38652
305	0.37804	304	0.38672
305	0.37764	304	0.38702
306	0.3789	304	0.38742
306	0.3786	305	0.3892
306	0.3782	305	0.3895
306	0.3778	305	0.3897
306	0.3774	305	0.3899
306	0.377	305	0.3901
307	0.37815	305	0.3902
307	0.37785	306	0.39168
307	0.37745	306	0.39188
307	0.37715	306	0.39198
307	0.37675	306	0.39218
308	0.37801	306	0.39238
308	0.37771	306	0.39258
308	0.37751	307	0.39406
308	0.37721	307	0.39426
308	0.37691	307	0.39436
308	0.37661	307	0.39466
309	0.37787	307	0.39476
309	0.37757	308	0.39623
309	0.37727	308	0.39623
309	0.37697	308	0.39643
309	0.37677	308	0.39663
309	0.37637	308	0.39673
309	0.37617	308	0.39693
310	0.37732	308	0.39713
310	0.37692	309	0.39871
310	0.37662	309	0.39881
310	0.37632	309	0.39891
310	0.37612	309	0.39901
310	0.37582	309	0.39911
311	0.37708	309	0.39931
311	0.37678	310	0.40079
311	0.37658	310	0.40089
311	0.37628	310	0.40099
311	0.37598	310	0.40099
311	0.37568	310	0.40109
312	0.37694	311	0.40257
312	0.37664	311	0.40277
312	0.37634	311	0.40287
312	0.37604	311	0.40307
312	0.37574	311	0.40317
312	0.37544	311	0.40337
313	0.3766	311	0.40347
313	0.3762	312	0.40485
313	0.3758	312	0.40495
313	0.3754	312	0.40505
313	0.375	312	0.40505
313	0.3746	312	0.40505
314	0.37575	312	0.40515
314	0.37535	313	0.40653
314	0.37505	313	0.40653
314	0.37465	313	0.40663
314	0.37435	313	0.40663
314	0.37405	313	0.40663
315	0.37521	313	0.40673
315	0.37481	314	0.40821
315	0.37441	314	0.40821
315	0.37401	314	0.40821
315	0.37371	314	0.40831
315	0.37331	314	0.40831
316	0.37447	315	0.40979
316	0.37407	315	0.40989
316	0.37377	315	0.40989
316	0.37337	315	0.40989
316	0.37297	315	0.40989
317	0.37403	315	0.40989
317	0.37363	316	0.41126
317	0.37323	316	0.41126
317	0.37273	316	0.41126
317	0.37233	316	0.41126
317	0.37193	316	0.41126
318	0.37308	316	0.41126
318	0.37258	316	0.41136
318	0.37218	317	0.41274
318	0.37178	317	0.41274
318	0.37128	317	0.41284
319	0.37244	317	0.41284
319	0.37204	317	0.41294
319	0.37164	317	0.41294
319	0.37124	318	0.41432
319	0.37084	318	0.41442
319	0.37044	318	0.41442
320	0.3715	318	0.41442
320	0.371	318	0.41452
320	0.3705	318	0.41462
320	0.37	319	0.4161
320	0.3695	319	0.4162
320	0.3691	319	0.4163
320	0.3687	319	0.4163
321	0.36995	319	0.4164
321	0.36955	319	0.4164
321	0.36925	320	0.41778
321	0.36895	320	0.41778
321	0.36865	320	0.41778
321	0.36835	320	0.41778
322	0.36951	320	0.41778
322	0.36911	320	0.41778
322	0.36871	321	0.41906
322	0.36841	321	0.41906
322	0.36801	321	0.41896
322	0.36751	321	0.41896
323	0.36867	321	0.41886
323	0.36827	322	0.42014
323	0.36777	322	0.42004
323	0.36737	322	0.42004
323	0.36687	322	0.41994
323	0.36647	322	0.41984
324	0.36753	322	0.41974
324	0.36703	323	0.42092
324	0.36663	323	0.42072
324	0.36613	323	0.42062
324	0.36573	323	0.42042
324	0.36523	323	0.42032
324	0.36473	323	0.42012
325	0.36578	323	0.42002
325	0.36538	324	0.42119
325	0.36498	324	0.42109
325	0.36438	324	0.42089
325	0.36398	324	0.42069
325	0.36338	324	0.42049
326	0.36444	324	0.42029
326	0.36384	325	0.42147
326	0.36324	325	0.42127
326	0.36274	325	0.42107
326	0.36224	325	0.42097
326	0.36174	325	0.42067
327	0.3628	326	0.42195
327	0.3624	326	0.42175
327	0.3619	326	0.42155
327	0.3614	326	0.42135
327	0.3608	326	0.42115
327	0.3603	326	0.42095
328	0.36136	326	0.42085
328	0.36086	327	0.42203
328	0.36036	327	0.42203
328	0.35986	327	0.42193
328	0.35946	327	0.42173
328	0.35906	327	0.42163
328	0.35856	328	0.42291
329	0.35961	328	0.42291
329	0.35911	328	0.42291
329	0.35861	328	0.42291
329	0.35811	328	0.42291
329	0.35761	328	0.42291
330	0.35877	329	0.42419
330	0.35817	329	0.42419
330	0.35777	329	0.42409
330	0.35727	329	0.42399
330	0.35687	329	0.42399
330	0.35637	329	0.42389
330	0.35597	330	0.42527
330	0.35547	330	0.42527
331	0.35653	330	0.42517
331	0.35613	330	0.42517
331	0.35573	330	0.42517
331	0.35533	330	0.42517
331	0.35483	330	0.42517
332	0.35588	331	0.42655
332	0.35538	331	0.42665
332	0.35478	331	0.42655
332	0.35428	331	0.42665
332	0.35378	331	0.42665
332	0.35308	331	0.42665
332	0.35248	331	0.42665
333	0.35344	332	0.42802
333	0.35274	332	0.42802
333	0.35204	332	0.42792
333	0.35154	332	0.42782
333	0.35094	332	0.42772
333	0.35024	332	0.42762
334	0.3512	333	0.4289
334	0.3506	333	0.4289
334	0.35	333	0.4288
334	0.3494	333	0.4287
334	0.3488	333	0.4287
334	0.3482	334	0.43008
335	0.34906	334	0.43008
335	0.34846	334	0.43008
335	0.34786	334	0.43008
335	0.34726	334	0.43008
335	0.34676	334	0.43008
335	0.34606	334	0.43008
336	0.34711	335	0.43136
336	0.34651	335	0.43136
336	0.34591	335	0.43126
336	0.34541	335	0.43116
336	0.34491	335	0.43106
337	0.34597	335	0.43096
337	0.34537	336	0.43234
337	0.34487	336	0.43234
337	0.34437	336	0.43224
337	0.34377	336	0.43214
337	0.34327	336	0.43214
337	0.34277	336	0.43214
337	0.34227	337	0.43352
338	0.34323	337	0.43352
338	0.34273	337	0.43352
338	0.34213	337	0.43352
338	0.34163	337	0.43352
338	0.34113	337	0.43342
339	0.34208	338	0.4348
339	0.34168	338	0.4347
339	0.34098	338	0.4347
339	0.34048	338	0.4346
339	0.33998	338	0.4345
339	0.33958	338	0.4344
340	0.34064	339	0.43568
340	0.34024	339	0.43568
340	0.33974	339	0.43568
340	0.33934	339	0.43578
340	0.33874	339	0.43588
341	0.3399	340	0.43735
341	0.3394	340	0.43735
341	0.339	340	0.43735
341	0.3386	340	0.43735
341	0.3382	340	0.43735
342	0.33926	340	0.43745
342	0.33876	341	0.43883
342	0.33836	341	0.43893
342	0.33786	341	0.43903
342	0.33726	341	0.43913
342	0.33676	341	0.43923
343	0.33781	342	0.44081
343	0.33741	342	0.44091
343	0.33681	342	0.44101
343	0.33631	342	0.44121
343	0.33571	342	0.44131
343	0.33511	342	0.44151
344	0.33607	342	0.44161
344	0.33547	343	0.44319
344	0.33487	343	0.44329
344	0.33417	343	0.44339
344	0.33347	343	0.44349
345	0.33443	343	0.44359
345	0.33363	343	0.44359
345	0.33303	344	0.44507
345	0.33233	344	0.44517
345	0.33163	344	0.44527
345	0.33103	344	0.44537
345	0.33043	344	0.44547
346	0.33139	344	0.44567
346	0.33089	344	0.44587
346	0.33019	345	0.44745
346	0.32969	345	0.44755
346	0.32899	345	0.44785
346	0.32839	345	0.44805
347	0.32934	345	0.44825
347	0.32874	346	0.44973
347	0.32814	346	0.44993
347	0.32754	346	0.45023
347	0.32694	346	0.45043
347	0.32644	346	0.45063
347	0.32584	346	0.45083
348	0.3268	347	0.4524
348	0.3262	347	0.4527
348	0.3256	347	0.4529
348	0.3249	347	0.4532
348	0.3243	347	0.4534
348	0.3236	347	0.4536
348	0.3229	348	0.45518
349	0.32386	348	0.45538
349	0.32326	348	0.45558
349	0.32256	348	0.45568
349	0.32206	348	0.45588
349	0.32136	348	0.45608
349	0.32076	349	0.45756
349	0.32006	349	0.45766
350	0.32091	349	0.45776
350	0.32021	349	0.45786
350	0.31961	349	0.45806
350	0.31891	349	0.45816
350	0.31831	350	0.45974
351	0.31917	350	0.45994
351	0.31847	350	0.46004
351	0.31777	350	0.46024
351	0.31707	350	0.46044
351	0.31657	350	0.46064
351	0.31587	351	0.46202
351	0.31537	351	0.46222
351	0.31477	351	0.46232
352	0.31583	351	0.46252
352	0.31533	351	0.46262
352	0.31473	352	0.4642
352	0.31423	352	0.4644
352	0.31363	352	0.4646
352	0.31303	352	0.4647
353	0.31399	352	0.4649
353	0.31339	352	0.4651
353	0.31279	353	0.46668
353	0.31219	353	0.46688
353	0.31159	353	0.46708
353	0.31089	353	0.46728
354	0.31184	353	0.46738
354	0.31114	353	0.46758
354	0.31054	354	0.46896
354	0.30984	354	0.46906
354	0.30914	354	0.46916
355	0.3102	354	0.46926
355	0.3095	354	0.46936
355	0.3089	355	0.47083
355	0.3084	355	0.47103
355	0.3079	355	0.47123
356	0.30876	355	0.47133
356	0.30806	355	0.47163
356	0.30746	355	0.47173
356	0.30686	356	0.47331
356	0.30626	356	0.47351
356	0.30556	356	0.47371
357	0.30641	356	0.47381
357	0.30581	356	0.47401
357	0.30521	356	0.47411
357	0.30461	357	0.47569
357	0.30411	357	0.47589
357	0.30351	357	0.47609
357	0.30291	357	0.47629
358	0.30387	357	0.47639
358	0.30327	358	0.47797
358	0.30277	358	0.47827
358	0.30217	358	0.47837
358	0.30157	358	0.47847
359	0.30253	358	0.47867
359	0.30193	358	0.47877
359	0.30133	359	0.48025
359	0.30073	359	0.48045
359	0.30003	359	0.48075
359	0.29943	359	0.48095
359	0.29893	359	0.48105
360	0.29979	359	0.48135
360	0.29919	360	0.48283
360	0.29849	360	0.48313
360	0.29779	360	0.48333
360	0.29719	360	0.48353
360	0.29649	360	0.48373
361	0.29734	361	0.48531
361	0.29674	361	0.48561
361	0.29604	361	0.48571
361	0.29544	361	0.48591
361	0.29464	361	0.48611
361	0.29394	361	0.48631
362	0.2947	362	0.48779
362	0.294	362	0.48799
362	0.2933	362	0.48819
362	0.2927	362	0.48829
362	0.292	362	0.48849
362	0.2914	362	0.48859
362	0.2907	363	0.49006
363	0.29166	363	0.49016
363	0.29106	363	0.49036
363	0.29046	363	0.49046
363	0.28976	363	0.49066
363	0.28906	364	0.49224
364	0.29002	364	0.49254
364	0.28932	364	0.49264
364	0.28862	364	0.49284
364	0.28792	364	0.49284
364	0.28742	365	0.49432
364	0.28682	365	0.49432
365	0.28777	365	0.49442
365	0.28727	365	0.49452
365	0.28667	365	0.49462
365	0.28607	365	0.49472
365	0.28547	366	0.4962
365	0.28477	366	0.4964
366	0.28573	366	0.4965
366	0.28503	366	0.4967
366	0.28433	366	0.4968
366	0.28363	367	0.49828
366	0.28293	367	0.49848
367	0.28389	367	0.49868
367	0.28329	367	0.49888
367	0.28259	367	0.49918
367	0.28199	367	0.49948
367	0.28139	367	0.49968
367	0.28079	368	0.50136
368	0.28174	368	0.50156
368	0.28114	368	0.50176
368	0.28044	368	0.50186
368	0.27984	368	0.50206
368	0.27914	368	0.50226
368	0.27854	369	0.50374
369	0.2794	369	0.50384
369	0.2787	369	0.50404
369	0.2781	369	0.50424
369	0.2775	369	0.50444
369	0.2768	369	0.50464
370	0.27776	369	0.50484
370	0.27716	370	0.50642
370	0.27666	370	0.50652
370	0.27596	370	0.50662
370	0.27546	370	0.50682
370	0.27496	370	0.50692
371	0.27592	371	0.50839
371	0.27532	371	0.50859
371	0.27482	371	0.50869
371	0.27422	371	0.50889
371	0.27372	371	0.50909
371	0.27312	371	0.50939
372	0.27417	371	0.50969
372	0.27347	371	0.50989
372	0.27297	372	0.51157
372	0.27237	372	0.51187
372	0.27187	372	0.51207
373	0.27283	372	0.51227
373	0.27223	372	0.51257
373	0.27163	372	0.51287
373	0.27103	372	0.51307
373	0.27043	373	0.51465
373	0.26983	373	0.51495
374	0.27079	373	0.51515
374	0.27019	373	0.51535
374	0.26949	373	0.51555
374	0.26879	373	0.51575
374	0.26809	374	0.51733
374	0.26739	374	0.51743
375	0.26835	374	0.51773
375	0.26765	374	0.51783
375	0.26705	374	0.51793
375	0.26645	375	0.51941
375	0.26575	375	0.51961
375	0.26515	375	0.51971
376	0.266	375	0.51991
376	0.2653	375	0.52011
376	0.2647	375	0.52031
376	0.264	375	0.52051
376	0.2635	376	0.52209
376	0.2629	376	0.52229
377	0.26376	376	0.52249
377	0.26316	376	0.52269
377	0.26256	376	0.52289
377	0.26196	376	0.52299
377	0.26126	377	0.52447
378	0.26212	377	0.52457
378	0.26152	377	0.52477
378	0.26092	377	0.52497
378	0.26032	377	0.52517
378	0.25972	377	0.52537
379	0.26077	377	0.52557
379	0.26007	378	0.52715
379	0.25947	378	0.52735
379	0.25877	378	0.52765
379	0.25827	378	0.52785
379	0.25757	378	0.52805
379	0.25677	379	0.52962
380	0.25763	379	0.52992
380	0.25703	379	0.53012
380	0.25633	379	0.53032
380	0.25563	379	0.53052
380	0.25493	379	0.53072
381	0.25579	379	0.53092
381	0.25499	380	0.5324
381	0.25429	380	0.5326
381	0.25359	380	0.5328
381	0.25279	380	0.5329
381	0.25209	380	0.5331
382	0.25295	381	0.53468
382	0.25225	381	0.53488
382	0.25155	381	0.53498
382	0.25075	381	0.53518
382	0.24995	381	0.53528
383	0.2507	381	0.53548
383	0.2499	382	0.53696
383	0.249	382	0.53706
383	0.2482	382	0.53716
383	0.2473	382	0.53736
384	0.24816	382	0.53746
384	0.24726	383	0.53894
384	0.24646	383	0.53894
384	0.24566	383	0.53914
384	0.24486	383	0.53924
384	0.24406	383	0.53924
384	0.24326	383	0.53924
385	0.24412	383	0.53934
385	0.24332	384	0.54072
385	0.24262	384	0.54082
385	0.24182	384	0.54082
385	0.24112	384	0.54082
385	0.24032	385	0.5421
386	0.24107	385	0.5421
386	0.24037	385	0.5421
386	0.23967	385	0.5422
386	0.23887	385	0.5422
386	0.23817	385	0.5422
386	0.23727	385	0.5423
387	0.23813	386	0.54378
387	0.23743	386	0.54398
387	0.23663	386	0.54408
387	0.23603	386	0.54418
387	0.23533	386	0.54418
387	0.23463	386	0.54428
388	0.23559	387	0.54565
388	0.23489	387	0.54575
388	0.23429	387	0.54575
388	0.23359	387	0.54575
388	0.23299	388	0.54713
388	0.23239	388	0.54713
388	0.23179	388	0.54713
389	0.23275	388	0.54723
389	0.23205	388	0.54723
389	0.23145	388	0.54733
389	0.23075	389	0.54881
389	0.23015	389	0.54891
389	0.22945	389	0.54901
390	0.2303	389	0.54911
390	0.2296	389	0.54921
390	0.2288	389	0.54931
390	0.228	389	0.54941
390	0.2273	390	0.55089
391	0.22806	390	0.55099
[truncated: 2,465 more rows]
