# Supplementary material for: Ultra-stable low-coordinated PtSA/CeZrO2 ordered macroporous structure integrated industrial-scale monolithic catalysts for high-temperature oxidation
Source: Nat Commun. 2025 Aug 22;16:7847. doi: 10.1038/s41467-025-63112-y (PMC12373748; doi:10.1038/s41467-025-63112-y)
Supplement: Supplementary file 3 — Source Data [file 41467_2025_63112_MOESM3_ESM.zip › Source Data/Fig 5 Source Data.xlsx]

## Sheet: Fig 5a
CFD
Inlet velocity （m/s）	Pressure drop (Pa)
	OM Monolith	Powder	Blank monolith
0.01	0.03998	1.9	0.01
0.1	0.43002	3.9	0.2
0.5	2.854	22.3	2.1
1	7.45413	50.8	6.3
3	40.4257	227	30.2
5	96.6004	501.8	89.1

## Sheet: Fig 5b
Temperature oC	Internal resistance (m/s)
	Powder	OM Monolith
150	46.92	0.2
200	38.524	0.2
250	32.218	0.2
300	27.318	0.19999
350	23.38	0.19999
400	20.079	0.19997
450	17.135	0.19992
500	14.214	0.19982
550	10.807	0.19956
600	6.7892	0.1989
650	3.4792	0.19685
700	1.4885	0.18136

## Sheet: Fig 5c
Different GHSV
Temperature oC	C3H8 Conversion (%)
	OM-1200h-1	OM-30000h-1	Powder-1200h-1	Powder-30000h-1
100	0	0	0	0
150	2	1	2	0
200	5	4	4	1
250	11	6	6	2
300	20	20	15	5
350	55	47	40	14
400	90	77	64	36
450	99	90	85	56
500	100	94	95	73
550	100	97	97	85
600	100	98	98	93
650	100	99.3	99	98
700	100	100	100	100

## Sheet: Fig 5f
	Temperature(℃)	Time(hours)	Reference in main text
	450	1000	This work
	800	50	This work
	1100	2	This work
	800	16	1
	145	310	3
	800	12	7
	200	72	8
	1000	12	10
	800	2	12
	750	100	14
	500	2	15
	125	50	16
	100	24	17
	1000	1	19
	450	50	25

## Sheet: Fig 5g
PtSA/CeZrO2				Com-PtPd/CeZr
Temperature (℃)	Conversion（%）			Temperature (℃)	Conversion（%）
	CO	C3H6	NO		CO	C3H6	NO
100	2.88067	1.61647	0.18442	100	3.4312	0.45214	0.31947
150	4.46801	2.04758	1.56493	150	7.65856	1.0243	0.2134
175	15.1849	3.26456	2.80799	175	19.234	2.62351	0.8631
200	55.8266	7.50968	4.77022	200	50.3246	4.14	0.06294
220	87.4748	20.6076	6.45438	220	73.342	10.412	3.86162
240	100	64.052	27.7021	240	91.234	29.234	6.81957
260	100	97.432	31.2909	260	98.0312	80.312	11.8512
280	100	100	32.1469	280	99.123	90.012	23.2225
300	100	100	33.6123	300	99.0123	98.123	27.7804
350	100	100	34.918	350	100	99.0423	34.3548
400	100	100	33.8362	400	100	100	32.6214
450	100	100	26.8361	450	100	100	29.2314
500	100	100	15.8672	500	100	100	10.3364
550	100	100	6.51819	550	100	100	7.30719

## Sheet: Fig 5h
	Cost($1000/m3)
	Pt	Pd	Ce	Zr	PS
PtSA/OM CeZrO2	13.2	0	1.28	0.08	3.739
Com-PtPd/CeZr	29.7	3.2	1.22	0.051
